# Supplementary material for: Comprehensive analysis of an lncRNA-miRNA-mRNA competing endogenous RNA network in pulpitis
Source: PeerJ. 2019 Jun 17;7:e7135. doi: 10.7717/peerj.7135 (PMC6609876; doi:10.7717/peerj.7135)
Supplement: Supplemental Information 2 [file peerj-07-7135-s002.xlsx]

## Sheet: KEGG pathway analysis
	ID	Description	GeneRatio	BgRatio	pvalue	p.adjust	qvalue	geneID	Count
hsa05150	hsa05150	Staphylococcus aureus infection	28/392	53/7156	4.80788e-22	1.22601e-19	9.46393e-20	2209/2212/9103/5724/718/719/728/2204/2357/2358/2359/3383/3683/3684/6403/6404/717/720/721/629/3426/3108/3109/3111/3117/3118/3122/3689	28
hsa04060	hsa04060	Cytokine-cytokine receptor interaction	57/392	290/7156	4.45691e-18	5.68256e-16	4.38654e-16	653/1271/1441/2690/3570/7133/6362/6347/6367/6368/6349/414062/6351/6352/1236/1440/3603/9235/10673/6366/1230/1233/1438/1439/2919/3627/6373/10563/2920/2921/6374/3576/4283/3577/3579/2833/7852/8807/3553/7850/3561/90865/3563/3569/3575/3624/3976/5008/9180/5196/5197/5473/8794/27242/8743/944/2829	57
hsa04062	hsa04062	Chemokine signaling pathway	43/392	185/7156	1.33638e-16	1.13592e-14	8.7685e-15	2268/5293/196883/409/6362/6347/6367/6368/6349/414062/6351/6352/1236/23533/5330/7409/6366/1230/1233/2919/3627/6373/10563/2920/2921/6374/3576/4283/3577/3579/2833/7852/1794/9844/3055/4067/5196/5197/5294/5473/5880/7454/2829	43
hsa04640	hsa04640	Hematopoietic cell lineage	28/392	93/7156	3.21737e-14	2.05107e-12	1.58328e-12	911/914/1441/2209/3570/3815/290/951/915/916/917/960/1440/3684/931/929/1438/3108/3109/3111/3117/3118/3122/3553/7850/3563/3569/3575	28
hsa05323	hsa05323	Rheumatoid arthritis	27/392	87/7156	4.08126e-14	2.08144e-12	1.60673e-12	54/6347/6349/414062/6352/2353/3383/3683/10673/245972/941/942/1493/2919/6374/3576/3108/3109/3111/3117/3118/3122/3553/3569/3689/7010/7097	27
hsa04514	hsa04514	Cell adhesion molecules (CAMs)	32/392	137/7156	1.11073e-12	4.72061e-11	3.64398e-11	57863/914/1272/9378/100506658/5788/10666/1003/50848/3383/3384/3683/3684/4359/6401/6402/6403/6404/941/942/7122/1493/3105/3106/3108/3109/3111/3117/3118/3122/29851/3689	32
hsa04668	hsa04668	TNF signaling pathway	28/392	110/7156	3.23118e-12	1.17707e-10	9.08618e-11	5608/5293/7133/602/330/6347/6352/2353/3383/3726/1326/197259/5743/11035/6401/9021/843/2919/3627/2920/2921/6374/1906/3553/3569/3976/4318/7128	28
hsa04380	hsa04380	Osteoclast differentiation	28/392	128/7156	1.59986e-10	5.09957e-09	3.93651e-09	2209/2212/9103/5608/5293/54/2353/2354/3726/23547/353514/10859/10288/11025/102725035/11006/4688/126014/5336/9021/6688/695/3553/3937/4689/140885/10326/54209	28
hsa05140	hsa05140	Leishmaniasis	20/392	71/7156	6.23238e-10	1.76584e-08	1.36311e-08	2209/2212/9103/718/2353/3684/4688/5743/5777/1536/3108/3109/3111/3117/3118/3122/3553/3689/4689/7097	20
hsa05332	hsa05332	Graft-versus-host disease	13/392	39/7156	7.23895e-08	1.84593e-06	1.42493e-06	3002/941/942/3105/3106/3108/3109/3111/3117/3118/3122/3553/3569	13
hsa04620	hsa04620	Toll-like receptor signaling pathway	21/392	103/7156	1.21209e-07	2.80985e-06	2.16901e-06	5608/5293/6349/414062/6351/6352/2353/1326/929/941/942/3627/6373/3576/4283/3553/3569/23643/6696/7097/51311	21
hsa05152	hsa05152	Tuberculosis	28/392	176/7156	2.60125e-07	5.52766e-06	4.26697e-06	1520/2207/2209/2212/9103/1263/718/4261/26253/64581/11151/1509/3684/3687/4046/245972/843/929/3108/3109/3111/3117/3118/3122/3553/3569/3689/7097	28
hsa04145	hsa04145	Phagosome	25/392	148/7156	3.61615e-07	7.09322e-06	5.47547e-06	1520/2209/2212/9103/718/64581/11151/2204/3684/4688/4973/245972/929/1536/3105/3106/3108/3109/3111/3117/3118/3122/3689/4689/7097	25
hsa04064	hsa04064	NF-kappa B signaling pathway	19/392	93/7156	4.72654e-07	8.60906e-06	6.64559e-06	597/330/6351/4616/3383/27040/5328/5336/5743/10673/695/6366/929/2920/3576/3553/23643/4067/7128	19
hsa04940	hsa04940	Type I diabetes mellitus	12/392	41/7156	1.14504e-06	1.9439e-05	1.50056e-05	3002/941/942/3105/3106/3108/3109/3111/3117/3118/3122/3553	12
hsa05416	hsa05416	Viral myocarditis	14/392	56/7156	1.2197e-06	1.9439e-05	1.50056e-05	3383/3683/941/942/3105/3106/3108/3109/3111/3117/3118/3122/3689/5880	14
hsa05330	hsa05330	Allograft rejection	11/392	35/7156	1.46618e-06	2.19927e-05	1.69768e-05	3002/941/942/3105/3106/3108/3109/3111/3117/3118/3122	11
hsa04672	hsa04672	Intestinal immune network for IgA production	12/392	45/7156	3.41331e-06	4.83552e-05	3.73268e-05	10673/941/942/7852/3108/3109/3111/3117/3118/3122/29851/3569	12
hsa04662	hsa04662	B cell receptor signaling pathway	15/392	70/7156	4.1382e-06	5.5539e-05	4.28722e-05	5293/973/2353/11025/118788/5336/5777/25780/7409/695/971/27071/3635/4067/5880	15
hsa05144	hsa05144	Malaria	12/392	46/7156	4.39287e-06	5.60091e-05	4.32351e-05	2532/6347/1440/3383/3683/6401/6403/3576/3553/3569/3689/7097	12
hsa04657	hsa04657	IL-17 signaling pathway	17/392	93/7156	9.39061e-06	0.000114029	8.80223e-05	6279/6280/6347/1440/2353/2354/5743/2919/3627/2920/2921/6374/3576/3553/3569/4318/7128	17
hsa05320	hsa05320	Autoimmune thyroid disease	12/392	50/7156	1.12236e-05	0.000130092	0.000100422	3002/941/942/1493/3105/3106/3108/3109/3111/3117/3118/3122	12
hsa04650	hsa04650	Natural killer cell mediated cytotoxicity	20/392	127/7156	1.61727e-05	0.000179306	0.000138412	2207/5293/919/962/3002/10870/3383/3384/3683/27040/5336/5777/7409/3105/3106/3689/3937/5880/6452/8743	20
hsa04610	hsa04610	Complement and coagulation cascades	15/392	79/7156	1.96459e-05	0.000208738	0.000161131	718/719/728/3684/3687/5328/5329/5265/7450/717/720/721/629/3426/3689	15
hsa05167	hsa05167	Kaposi sarcoma-associated herpesvirus infection	25/392	184/7156	2.07458e-05	0.000211607	0.000163346	5608/5293/718/9976/2353/3383/23533/5336/5743/7538/285/1230/1233/942/2919/2920/2921/3576/3055/3105/3106/3569/3710/4067/5294	25
hsa04664	hsa04664	Fc epsilon RI signaling pathway	13/392	65/7156	3.97011e-05	0.000389376	0.000300571	2207/5608/5293/240/241/27040/5336/7409/695/3635/3937/4067/5880	13
hsa04659	hsa04659	Th17 cell differentiation	17/392	104/7156	4.28778e-05	0.000404957	0.000312599	3570/919/915/916/917/2353/27040/3108/3109/3111/3117/3118/3122/3553/3561/3569/3662	17
hsa05133	hsa05133	Pertussis	14/392	75/7156	4.53193e-05	0.000412729	0.000318598	718/2353/3394/3684/717/720/721/929/6374/3576/3553/3569/3689/23643	14
hsa05169	hsa05169	Epstein-Barr virus infection	25/392	197/7156	6.63287e-05	0.000583235	0.000450217	5608/5293/919/915/916/917/960/4616/3383/3683/5336/695/3627/3105/3106/3108/3109/3111/3117/3118/3122/3569/4067/7097/7128	25
hsa04611	hsa04611	Platelet activation	18/392	119/7156	7.40447e-05	0.00062938	0.000485837	2207/2212/5293/196883/54518/83706/5023/23533/5330/5336/8673/7450/695/3710/3937/4067/5294/5742	18
hsa04670	hsa04670	Leukocyte transendothelial migration	17/392	110/7156	8.89797e-05	0.00073193	0.000564999	100506658/5293/1003/50848/3383/3683/3684/4688/5336/7409/7122/7852/1536/3689/4318/4689/5880	17
hsa05340	hsa05340	Primary immunodeficiency	9/392	36/7156	0.000101616	0.000809756	0.000625075	5788/915/916/973/4261/695/29851/3561/3575	9
hsa05142	hsa05142	Chagas disease (American trypanosomiasis)	16/392	102/7156	0.000119316	0.000921986	0.000711708	5293/718/6347/6349/414062/6352/919/915/916/917/2353/5330/3576/3553/3569/7097	16
hsa05321	hsa05321	Inflammatory bowel disease (IBD)	12/392	63/7156	0.000129085	0.000968134	0.000747332	3108/3109/3111/3117/3118/3122/8807/3553/3561/3569/6775/7097	12
hsa05134	hsa05134	Legionellosis	11/392	55/7156	0.000155819	0.00113525	0.000876334	718/3684/929/2919/2920/2921/3576/3553/3569/3689/7097	11
hsa04666	hsa04666	Fc gamma R-mediated phagocytosis	14/392	89/7156	0.000305943	0.0021671	0.00167285	2209/2212/5293/8612/5788/27040/5336/7409/1794/3055/3635/4067/5880/7454	14
hsa04658	hsa04658	Th1 and Th2 cell differentiation	14/392	90/7156	0.000344629	0.00237514	0.00183344	919/915/916/917/2353/27040/3108/3109/3111/3117/3118/3122/3561/6775	14
hsa05322	hsa05322	Systemic lupus erythematosus	17/392	125/7156	0.000432259	0.00290069	0.00223913	2209/2212/8360/718/717/720/721/941/942/8358/8354/3108/3109/3111/3117/3118/3122	17
hsa05418	hsa05418	Fluid shear stress and atherosclerosis	18/392	137/7156	0.000453383	0.00296443	0.00228833	2938/5608/5293/5563/6347/1003/2353/3383/10365/4688/6401/1843/1906/3162/3553/7850/4318/5880	18
hsa05310	hsa05310	Asthma	7/392	28/7156	0.000608883	0.00388163	0.00299634	2207/3108/3109/3111/3117/3118/3122	7
hsa05132	hsa05132	Salmonella infection	13/392	85/7156	0.000658551	0.00409586	0.00316172	6349/414062/6351/2353/929/2919/2920/2921/3576/3553/3569/29941/7454	13
hsa04621	hsa04621	NOD-like receptor signaling pathway	20/392	166/7156	0.000698558	0.00424124	0.00327394	115362/9447/330/114769/6347/6352/4210/22861/5330/11035/2919/2920/2921/3576/1536/3553/3569/3710/10135/7128	20
hsa04933	hsa04933	AGE-RAGE signaling pathway in diabetic complications	14/392	98/7156	0.000834232	0.00494719	0.00381888	5293/6347/1282/3383/5330/5336/6401/3576/1536/1906/1958/3553/3569/5292	14
hsa04660	hsa04660	T cell receptor signaling pathway	14/392	100/7156	0.00102254	0.00592608	0.00457452	5293/5788/919/915/916/917/2353/27040/1326/5777/7409/1493/29851/3937	14
hsa04630	hsa04630	JAK-STAT signaling pathway	19/392	161/7156	0.00121388	0.00687863	0.00530982	1271/1441/2690/3570/5293/1440/5777/9021/1438/1439/3561/3563/3569/3575/3976/5008/9180/5292/6775	19
hsa04625	hsa04625	C-type lectin receptor signaling pathway	14/392	104/7156	0.00150752	0.0082106	0.006338	2207/5293/1263/602/6367/338339/26253/64581/4046/5336/5743/3553/3569/3710	14
hsa05164	hsa05164	Influenza A	19/392	164/7156	0.00151333	0.0082106	0.006338	5608/5293/6347/6352/4261/3383/9021/3627/3576/3108/3109/3111/3117/3118/3122/3553/90865/3569/8743	19
hsa05166	hsa05166	Human T-cell leukemia virus 1 infection	23/392	216/7156	0.00160121	0.00850641	0.00656635	5293/196883/915/916/917/2353/3383/3683/6688/7538/1958/3105/3106/3108/3109/3111/3117/3118/3122/7850/3561/3569/3689	23
hsa04612	hsa04612	Antigen processing and presentation	11/392	73/7156	0.00190869	0.00993298	0.00766756	1520/4261/10437/3105/3106/3108/3109/3111/3117/3118/3122	11
hsa05143	hsa05143	African trypanosomiasis	7/392	34/7156	0.00208164	0.0106163	0.00819508	3383/5330/6401/8542/3620/3553/3569	7
hsa04151	hsa04151	PI3K-Akt signaling pathway	32/392	347/7156	0.00243041	0.012152	0.00938052	1129/1441/1946/2066/2263/2690/3570/3815/5293/5563/1282/1440/22801/3164/118788/23533/7143/7450/285/374/3381/3561/3563/3569/3575/5008/9180/5294/29941/6696/7010/7097	32
hsa05145	hsa05145	Toxoplasmosis	14/392	111/7156	0.00281353	0.0137971	0.0106504	5608/240/330/4261/23533/3108/3109/3111/3117/3118/3122/23643/5294/7097	14
hsa04974	hsa04974	Protein digestion and absorption	12/392	88/7156	0.00288172	0.0138649	0.0107027	477/481/482/81578/1282/1300/1303/7373/1306/1359/1803/117247	12
hsa05168	hsa05168	Herpes simplex infection	19/392	179/7156	0.00412038	0.0194574	0.0150197	5187/8863/718/6347/6352/2353/9021/3105/3106/3108/3109/3111/3117/3118/3122/3553/3569/29992/7097	19
hsa05146	hsa05146	Amoebiasis	12/392	94/7156	0.00498772	0.0231249	0.0178508	5293/1282/3684/5330/929/2919/3576/3553/7850/3569/3689/7097	12
hsa05163	hsa05163	Human cytomegalovirus infection	22/392	223/7156	0.00513937	0.0234025	0.0180651	3570/5608/5293/196883/6347/6349/414062/6351/6352/5330/5743/1230/3576/3579/7852/3105/3106/3553/3569/3710/5734/5880	22
hsa04623	hsa04623	Cytosolic DNA-sensing pathway	9/392	62/7156	0.00620932	0.0277785	0.0214431	9447/6351/6352/11035/3627/3553/90865/3569/81030	9
hsa04210	hsa04210	Apoptosis	15/392	136/7156	0.00726381	0.0319357	0.0246521	1520/5293/597/330/1509/1512/2353/4616/3002/843/1439/3563/3710/4001/8743	15
hsa05221	hsa05221	Acute myeloid leukemia	9/392	66/7156	0.00934986	0.0403215	0.0311254	2209/3815/5293/597/3684/6688/929/5292/11040	9
hsa05202	hsa05202	Transcriptional misregulation in cancer	18/392	180/7156	0.00948741	0.0403215	0.0311254	2138/2209/597/330/4616/3002/3684/5328/6688/929/942/3576/8358/8354/7850/3569/4318/8013	18
hsa05120	hsa05120	Epithelial cell signaling in Helicobacter pylori infection	9/392	68/7156	0.011311	0.0472836	0.0364996	6352/50848/5336/245972/2919/3576/3577/3579/4067	9
hsa04080	hsa04080	Neuroactive ligand-receptor interaction	23/392	273/7156	0.0255142	0.104937	0.0810042	1129/2690/2890/2925/4886/5724/7067/187/719/728/2357/2358/2359/5023/8698/154/10203/1909/3001/27334/286530/5734/6869	23
hsa04923	hsa04923	Regulation of lipolysis in adipocytes	7/392	54/7156	0.0268688	0.108755	0.0839509	4886/5293/196883/5743/154/2167/5742	7
hsa04015	hsa04015	Rap1 signaling pathway	18/392	202/7156	0.0278539	0.11098	0.0856692	1946/2263/3815/5608/5293/196883/54518/2357/3683/3684/27040/5330/25780/285/3689/3937/5880/7010	18
hsa04964	hsa04964	Proximal tubule bicarbonate reclamation	4/392	22/7156	0.0295925	0.116094	0.089616	477/481/482/358	4
hsa04750	hsa04750	Inflammatory mediator regulation of TRP channels	10/392	97/7156	0.0389015	0.150301	0.116022	9311/1579/5608/5293/196883/5330/5336/3553/3710/5734	10
hsa04010	hsa04010	MAPK signaling pathway	23/392	289/7156	0.0447271	0.17023	0.131406	785/1946/2066/2263/3815/5608/409/1847/2353/4616/1326/11184/3164/25780/285/374/929/1843/1844/3553/2122/5880/7010	23
hsa04978	hsa04978	Mineral absorption	6/392	49/7156	0.0497046	0.186392	0.143882	477/481/482/4495/4496/3162	6
hsa04971	hsa04971	Gastric acid secretion	8/392	75/7156	0.051694	0.191043	0.147472	477/481/482/9992/196883/5330/3710/3772	8

## Sheet: GO enrichment
	ONTOLOGY	ID	Description	GeneRatio	BgRatio	pvalue	p.adjust	qvalue	geneID	Count
GO:0050900	BP	GO:0050900	leukocyte migration	127/770	439/16778	2.69737e-67	1.24807e-63	9.71905e-64	ATP1B1/ATP1B2/SLC7A10/KIT/BMP5/PIK3CD/CD2/S100A9/IL6R/FCER1G/PTAFR/CSF3R/MCOLN2/S100A12/S100A8/CD84/CD48/F11R/SELP/SELL/SELE/CH25H/SAA1/CD44/PTPN6/NCKAP1L/C3AR1/OLR1/CMKLR1/SELPLG/GPR183/RIPK3/IGHA1/IGHM/IGHV3-48/IGHV1-69/IGHV3-33/GREM1/IL16/CORO1A/ITGAL/ITGAM/ITGAX/CCL22/SLC7A5/CCL2/CCL18/CCL4/CD300A/CCL5/CCL23/CCL3L3/CCR7/VAV1/ICAM1/FFAR2/CEACAM3/C5AR1/FPR2/FPR3/ADGRE2/PLVAP/CEACAM1/FPR1/IGKV4-…	127
GO:0002250	BP	GO:0002250	adaptive immune response	119/770	491/16778	1.018e-53	2.35513e-50	1.834e-50	TRAV41/PIK3CD/CD1C/SLAMF7/FCER1G/PTPRC/MCOLN2/CTSS/SLAMF6/CD84/CD48/CD247/CD3E/CD3G/CD3D/PTPN6/CLEC4A/CLEC4D/CLEC4C/TNFSF13B/GPR183/TRAV1-2/TRAV12-1/TRAV20/RIPK3/IGHG4/IGHG2/IGHA1/IGHM/IGHV3-48/IGHV1-69/IGHV6-1/IGHV4-31/IGHV1-18/IGHV3-33/IGHV5-51/IGHV4-61/IGHV3-72/CTSH/LAT/MIR21/CD226/ADGRE1/ICAM1/CD79A/BCL3/LILRB1/LILRB4/C3/CLC/POU2F2/CEACAM1/SIGLEC10/LILRB3/LILRB2/LAIR1/IGKV4-1/IGKV1-39/IGKV1D-…	119
GO:0002768	BP	GO:0002768	immune response-regulating cell surface receptor signaling pathway	98/770	438/16778	7.74094e-41	1.19391e-37	9.29728e-38	KIT/WIPF3/PIK3CD/THEMIS2/FCGR1A/MNDA/FCER1G/FCGR2A/PTPRC/FGR/PTPN22/CD247/PLPP4/CD3E/CD3G/LPXN/CD3D/PTPN6/CLEC4A/CLEC4D/NCKAP1L/MUCL1/CLEC4C/C3AR1/CLEC4E/CLEC7A/FOS/IGHG4/IGHG2/IGHA1/IGHM/IGHV3-48/IGHV1-69/IGHV6-1/IGHV4-31/IGHV1-18/IGHV3-33/IGHV5-51/IGHV4-61/IGHV3-72/LAT/PLCG2/CD300A/CCR7/ICAM2/CD226/VAV1/FFAR2/CD79A/C5AR1/FPR2/FPR3/LILRB1/LILRB4/CEACAM1/FPR1/LILRB2/LILRA4/IGKV4-1/IGKV1-39/IGKV1D…	98
GO:0006909	BP	GO:0006909	phagocytosis	80/770	289/16778	1.35735e-40	1.57011e-37	1.22268e-37	WIPF3/FCGR1A/FCER1G/FCGR2A/FGR/CD247/NCF2/PLPP4/CD3G/NCKAP1L/CLEC7A/BIN2/IGHG4/IGHG2/IGHA1/IGHM/IGHV3-48/IGHV1-69/IGHV6-1/IGHV4-31/IGHV1-18/IGHV3-33/IGHV5-51/IGHV4-61/IGHV3-72/CORO1A/ITGAL/ITGAM/PLCG2/IRF8/CCL2/CD300A/VAV1/C3/ARHGAP25/IGKV4-1/IGKV1-39/IGKV1D-33/IGKV2D-28/IGKV3D-20/IGKV3D-11/SLC11A1/IGKC/IGKV1-5/IGKV1-12/IGKV1-16/IGKV1-17/IGKV2-30/IL1B/SIRPA/HCK/SIRPB1/CD93/TGM2/ITGB2/IGLV6-57/IGL…	80
GO:0002429	BP	GO:0002429	immune response-activating cell surface receptor signaling pathway	93/770	406/16778	1.20258e-39	1.11287e-36	8.6662e-37	WIPF3/PIK3CD/THEMIS2/FCGR1A/MNDA/FCER1G/FCGR2A/PTPRC/FGR/PTPN22/CD247/PLPP4/CD3E/CD3G/LPXN/CD3D/PTPN6/CLEC4A/CLEC4D/NCKAP1L/MUCL1/CLEC4C/C3AR1/CLEC4E/CLEC7A/IGHG4/IGHG2/IGHA1/IGHM/IGHV3-48/IGHV1-69/IGHV6-1/IGHV4-31/IGHV1-18/IGHV3-33/IGHV5-51/IGHV4-61/IGHV3-72/LAT/PLCG2/CD300A/CCR7/ICAM2/CD226/VAV1/FFAR2/CD79A/C5AR1/FPR2/FPR3/LILRB4/CEACAM1/FPR1/IGKV4-1/IGKV1-39/IGKV1D-33/IGKV2D-28/IGKV3D-20/IGKV3…	93
GO:0002694	BP	GO:0002694	regulation of leukocyte activation	96/770	487/16778	3.98121e-35	3.07017e-32	2.39082e-32	CD2/MNDA/FCER1G/PTPRC/FGR/PTAFR/PTPN22/CD84/CD247/MAP3K8/CD3E/CD3G/LRRC32/CD3D/PTPN6/NCKAP1L/TNFSF13B/GPR183/EFNB2/PNP/RIPK3/IGHG4/IGHG2/IGHA1/IGHM/IGHV6-1/IGHV4-31/IGHV1-18/IGHV5-51/IGHV4-61/IGHV3-72/LAT/CORO1A/ITGAM/CCL2/MIR21/CD300A/CCL5/IKZF3/CCR7/CD226/VAV1/STXBP2/LILRB1/LILRB4/ADGRE2/RASAL3/CLC/CEACAM1/LILRB2/VAMP8/CTLA4/ICOS/INPP5D/TACR1/IGKC/IL1B/DPP4/SIRPA/SIRPB1/ITGB2/IGLL5/IGLC1/IGLC7/…	96
GO:0002460	BP	GO:0002460	adaptive immune response based on somatic recombination of immune receptors built from immunoglobulin superfamily domains	72/770	276/16778	1.0274e-34	6.79113e-32	5.28842e-32	FCER1G/PTPRC/SLAMF6/PTPN6/TNFSF13B/RIPK3/IGHG4/IGHG2/IGHA1/IGHM/IGHV3-48/IGHV1-69/IGHV6-1/IGHV4-31/IGHV1-18/IGHV3-33/IGHV5-51/IGHV4-61/IGHV3-72/CTSH/MIR21/CD226/ICAM1/BCL3/LILRB1/C3/CLC/POU2F2/CEACAM1/IGKV4-1/IGKV1-39/IGKV1D-33/IGKV2D-28/IGKV3D-20/IGKV3D-11/IL18RAP/SLC11A1/INPP5D/IGKC/IGKV1-5/IGKV1-12/IGKV1-16/IGKV1-17/IGKV2-30/IL1B/IGLV6-57/IGLV7-43/IGLV1-40/IGLV3-21/IGLV3-19/IGLV2-11/IGLL5/IGLC…	72
GO:0050727	BP	GO:0050727	regulation of inflammatory response	84/770	384/16778	3.09156e-34	1.78808e-31	1.39242e-31	PER1/NR1D2/TNFRSF1B/S100A9/FCER1G/GBP5/S100A12/S100A8/SELE/PTGS2/PIK3AP1/SAA1/BIRC3/C3AR1/IGHG4/IGHG2/IGHV3-48/IGHV1-69/IGHV3-33/CDH5/MEFV/CCL18/CCL4/MIR21/METRNL/NLRP1/CCL5/CCL23/CCL3L3/CCR7/SOCS3/FFAR2/APOE/C5AR1/C3/ACP5/SIGLEC10/VAMP8/IGKV4-1/IGKV1-39/IGKV1D-33/IGKV2D-28/IGKV3D-20/IGKV3D-11/IL1R2/TNFAIP6/IGKC/IGKV1-5/IGKV1-12/IGKV1-16/IGKV1-17/IGKV2-30/IL1B/CALCRL/HCK/TGM2/IGLV6-57/IGLV7-43/IG…	84
GO:0002449	BP	GO:0002449	lymphocyte mediated immunity	70/770	276/16778	6.38496e-33	3.28258e-30	2.55623e-30	CADM3/SLAMF7/FCER1G/PTPRC/SLAMF6/PTPN6/RIPK3/GZMB/IGHG4/IGHG2/IGHA1/IGHM/IGHV3-48/IGHV1-69/IGHV6-1/IGHV4-31/IGHV1-18/IGHV3-33/IGHV5-51/IGHV4-61/IGHV3-72/CTSH/CORO1A/ARRB2/CD226/VAV1/ICAM1/BCL3/LILRB1/C3/CLC/POU2F2/CEACAM1/IGKV4-1/IGKV1-39/IGKV1D-33/IGKV2D-28/IGKV3D-20/IGKV3D-11/IL18RAP/SLC11A1/INPP5D/IGKC/IGKV1-5/IGKV1-12/IGKV1-16/IGKV1-17/IGKV2-30/IL1B/IGLV6-57/IGLV7-43/IGLV1-40/IGLV3-21/IGLV3-1…	70
GO:0042119	BP	GO:0042119	neutrophil activation	90/770	483/16778	5.6131e-31	2.59718e-28	2.02249e-28	TNFRSF1B/CDA/CD53/S100A9/MNDA/FCER1G/FCGR2A/PTPRC/FGR/PTAFR/CTSS/S100A12/S100A8/SELL/CHI3L1/ALOX5/PLAU/CD44/CTSD/PTPN6/CLEC4D/NCKAP1L/LYZ/CLEC4C/SLC2A3/C3AR1/OLR1/BIN2/GPR84/ARHGAP9/PTPRB/PNP/RNASE2/SERPINA3/SERPINA1/CTSH/ANPEP/ITGAL/ITGAM/ITGAX/ADGRG3/CD68/CD300A/P2RX1/CCL5/STXBP2/MCEMP1/CEACAM3/C5AR1/FPR2/FCAR/LRG1/C3/ADGRE3/CEACAM1/PLAUR/SIGLEC14/FPR1/OSCAR/LILRB3/LILRB2/LAIR1/VAMP8/IL18RAP/TN…	90
GO:0006959	BP	GO:0006959	humoral immune response	69/770	288/16778	8.43108e-31	3.54642e-28	2.76168e-28	S100A9/S100A12/S100A8/ITLN1/MS4A1/PTPN6/LYZ/C3AR1/GPR183/RNASE6/IGHG4/IGHG2/IGHA1/IGHM/IGHV3-48/IGHV1-69/IGHV6-1/IGHV4-31/IGHV1-18/IGHV3-33/IGHV5-51/IGHV4-61/IGHV3-72/CCL2/CCR7/BCL3/C5AR1/C3/POU2F2/GNLY/IGKV4-1/IGKV1-39/IGKV1D-33/IGKV2D-28/IGKV3D-20/IGKV3D-11/SLC11A1/IGKC/IGKV1-5/IGKV1-12/IGKV1-16/IGKV1-17/IGKV2-30/PI3/SLPI/IGLV6-57/IGLV7-43/IGLV1-40/IGLV3-21/IGLV3-19/IGLV2-11/IGLL5/IGLC1/IGLC7/S…	69
GO:0030595	BP	GO:0030595	leukocyte chemotaxis	57/770	193/16778	9.25667e-31	3.56922e-28	2.77944e-28	KIT/PIK3CD/S100A9/IL6R/FCER1G/CSF3R/S100A12/S100A8/CH25H/SAA1/NCKAP1L/C3AR1/CMKLR1/GPR183/GREM1/IL16/CORO1A/CCL22/CCL2/CCL18/CCL4/CCL5/CCL23/CCL3L3/CCR7/VAV1/FFAR2/C5AR1/FPR2/ADGRE2/CXCR2/IL1B/CXCR4/CXCR1/ITGB2/RAC2/CCR1/STAP1/CXCL8/PF4V1/CXCL1/CXCL13/PF4/PPBP/CXCL5/CXCL3/CXCL2/CXCL9/CXCL10/CXCL11/EDN1/PLA2G7/IL6/PIK3CG/LYN/CCL21/CXCR3	57
GO:0036230	BP	GO:0036230	granulocyte activation	90/770	489/16778	1.48841e-30	5.2976e-28	4.12537e-28	TNFRSF1B/CDA/CD53/S100A9/MNDA/FCER1G/FCGR2A/PTPRC/FGR/PTAFR/CTSS/S100A12/S100A8/SELL/CHI3L1/ALOX5/PLAU/CD44/CTSD/PTPN6/CLEC4D/NCKAP1L/LYZ/CLEC4C/SLC2A3/C3AR1/OLR1/BIN2/GPR84/ARHGAP9/PTPRB/PNP/RNASE2/SERPINA3/SERPINA1/CTSH/ANPEP/ITGAL/ITGAM/ITGAX/ADGRG3/CD68/CD300A/P2RX1/CCL5/STXBP2/MCEMP1/CEACAM3/C5AR1/FPR2/FCAR/LRG1/C3/ADGRE3/CEACAM1/PLAUR/SIGLEC14/FPR1/OSCAR/LILRB3/LILRB2/LAIR1/VAMP8/IL18RAP/TN…	90
GO:0050867	BP	GO:0050867	positive regulation of cell activation	73/770	331/16778	4.67114e-30	1.47361e-27	1.14754e-27	CD2/FCER1G/PTPRC/FGR/PTAFR/CD247/SELP/MAP3K8/CD3E/CD3G/CD3D/PTPN6/NCKAP1L/TNFSF13B/GPR183/EFNB2/PNP/IGHG4/IGHG2/IGHA1/IGHM/IGHV6-1/IGHV4-31/IGHV1-18/IGHV5-51/IGHV4-61/IGHV3-72/CORO1A/ITGAM/CCL2/MIR21/CCL5/CCR7/CD226/VAV1/LILRB1/LILRB4/RASAL3/LILRB2/PLEK/VAMP8/CTLA4/ICOS/INPP5D/TACR1/IGKC/IL1B/DPP4/SIRPA/SIRPB1/ITGB2/IGLL5/IGLC1/IGLC7/CD86/BTLA/CD80/STAP1/IL7R/HLA-DRA/HLA-DQA1/HLA-DQA2/HLA-DQB2/HL…	73
GO:0002446	BP	GO:0002446	neutrophil mediated immunity	89/770	486/16778	4.77722e-30	1.47361e-27	1.14754e-27	TNFRSF1B/CDA/CD53/S100A9/MNDA/FCER1G/FCGR2A/PTPRC/FGR/PTAFR/CTSS/S100A12/S100A8/SELL/CHI3L1/ALOX5/PLAU/CD44/CTSD/PTPN6/CLEC4D/NCKAP1L/LYZ/CLEC4C/SLC2A3/C3AR1/OLR1/BIN2/GPR84/ARHGAP9/PTPRB/PNP/RNASE2/SERPINA3/SERPINA1/CTSH/ANPEP/ITGAL/ITGAM/ITGAX/ADGRG3/CD68/CD300A/P2RX1/STXBP2/MCEMP1/CEACAM3/C5AR1/FPR2/FCAR/LRG1/C3/ADGRE3/CEACAM1/PLAUR/SIGLEC14/FPR1/OSCAR/LILRB3/LILRB2/LAIR1/VAMP8/TNFAIP6/CXCR2/S…	89
GO:0043312	BP	GO:0043312	neutrophil degranulation	87/770	471/16778	1.15585e-29	3.34257e-27	2.60294e-27	TNFRSF1B/CDA/CD53/S100A9/MNDA/FCER1G/FCGR2A/PTPRC/FGR/PTAFR/CTSS/S100A12/S100A8/SELL/CHI3L1/ALOX5/PLAU/CD44/CTSD/PTPN6/CLEC4D/NCKAP1L/LYZ/CLEC4C/SLC2A3/C3AR1/OLR1/BIN2/GPR84/ARHGAP9/PTPRB/PNP/RNASE2/SERPINA3/SERPINA1/CTSH/ANPEP/ITGAL/ITGAM/ITGAX/ADGRG3/CD68/CD300A/P2RX1/STXBP2/MCEMP1/CEACAM3/C5AR1/FPR2/FCAR/LRG1/C3/ADGRE3/CEACAM1/PLAUR/SIGLEC14/FPR1/OSCAR/LILRB3/LILRB2/LAIR1/VAMP8/TNFAIP6/CXCR2/S…	87
GO:0002283	BP	GO:0002283	neutrophil activation involved in immune response	87/770	474/16778	1.87408e-29	5.1008e-27	3.97212e-27	TNFRSF1B/CDA/CD53/S100A9/MNDA/FCER1G/FCGR2A/PTPRC/FGR/PTAFR/CTSS/S100A12/S100A8/SELL/CHI3L1/ALOX5/PLAU/CD44/CTSD/PTPN6/CLEC4D/NCKAP1L/LYZ/CLEC4C/SLC2A3/C3AR1/OLR1/BIN2/GPR84/ARHGAP9/PTPRB/PNP/RNASE2/SERPINA3/SERPINA1/CTSH/ANPEP/ITGAL/ITGAM/ITGAX/ADGRG3/CD68/CD300A/P2RX1/STXBP2/MCEMP1/CEACAM3/C5AR1/FPR2/FCAR/LRG1/C3/ADGRE3/CEACAM1/PLAUR/SIGLEC14/FPR1/OSCAR/LILRB3/LILRB2/LAIR1/VAMP8/TNFAIP6/CXCR2/S…	87
GO:0002696	BP	GO:0002696	positive regulation of leukocyte activation	71/770	320/16778	2.00146e-29	5.14485e-27	4.00642e-27	CD2/FCER1G/PTPRC/FGR/PTAFR/CD247/MAP3K8/CD3E/CD3G/CD3D/PTPN6/NCKAP1L/TNFSF13B/GPR183/EFNB2/PNP/IGHG4/IGHG2/IGHA1/IGHM/IGHV6-1/IGHV4-31/IGHV1-18/IGHV5-51/IGHV4-61/IGHV3-72/CORO1A/ITGAM/CCL2/MIR21/CCL5/CCR7/CD226/VAV1/LILRB1/LILRB4/RASAL3/LILRB2/VAMP8/CTLA4/ICOS/INPP5D/TACR1/IGKC/IL1B/DPP4/SIRPA/SIRPB1/ITGB2/IGLL5/IGLC1/IGLC7/CD86/BTLA/CD80/STAP1/IL7R/HLA-DRA/HLA-DQA1/HLA-DQA2/HLA-DQB2/HLA-DMB/VNN1…	71
GO:0051249	BP	GO:0051249	regulation of lymphocyte activation	81/770	422/16778	7.75742e-29	1.88914e-26	1.47112e-26	CD2/MNDA/PTPRC/PTPN22/CD247/MAP3K8/CD3E/CD3G/LRRC32/CD3D/PTPN6/NCKAP1L/TNFSF13B/GPR183/EFNB2/PNP/RIPK3/IGHG4/IGHG2/IGHA1/IGHM/IGHV6-1/IGHV4-31/IGHV1-18/IGHV5-51/IGHV4-61/IGHV3-72/LAT/CORO1A/CCL2/MIR21/CD300A/CCL5/IKZF3/CCR7/VAV1/LILRB1/LILRB4/RASAL3/CLC/CEACAM1/LILRB2/CTLA4/ICOS/INPP5D/TACR1/IGKC/IL1B/DPP4/SIRPA/SIRPB1/IGLL5/IGLC1/IGLC7/RAC2/NFAM1/CD86/BTLA/CD80/IL7R/MZB1/IRF4/LST1/HLA-DRA/HLA-DQ…	81
GO:0060326	BP	GO:0060326	cell chemotaxis	63/770	257/16778	8.52931e-29	1.97326e-26	1.53662e-26	KIT/PIK3CD/S100A9/IL6R/FCER1G/CSF3R/S100A12/S100A8/CH25H/SAA1/SAA2/NR4A1/NCKAP1L/C3AR1/BIN2/CMKLR1/GPR183/GREM1/IL16/CORO1A/CCL22/ARRB2/CCL2/CCL18/CCL4/CCL5/CCL23/CCL3L3/CCR7/VAV1/FFAR2/C5AR1/FPR2/FPR3/ADGRE2/FPR1/CXCR2/IL1B/CXCR4/CXCR1/ITGB2/RAC2/CCR1/STAP1/CXCL8/PF4V1/CXCL1/CXCL13/PF4/PPBP/CXCL5/CXCL3/CXCL2/CXCL9/CXCL10/CXCL11/EDN1/PLA2G7/IL6/PIK3CG/LYN/CCL21/CXCR3	63
GO:0002526	BP	GO:0002526	acute inflammatory response	55/770	195/16778	1.38389e-28	3.04918e-26	2.37447e-26	IL6R/FCER1G/S100A8/PTGS2/SAA1/SAA2/C3AR1/SERPINA3/SERPINA1/IGHG4/IGHG2/IGHV3-48/IGHV1-69/IGHV3-33/CCR7/ICAM1/HAMP/FFAR2/C5AR1/C3/IGKV4-1/IGKV1-39/IGKV1D-33/IGKV2D-28/IGKV3D-20/IGKV3D-11/CXCR2/TACR1/IGKC/IGKV1-5/IGKV1-12/IGKV1-16/IGKV1-17/IGKV2-30/IL1B/IGLV6-57/IGLV7-43/IGLV1-40/IGLV3-21/IGLV3-19/IGLV2-11/IGLC1/IGLC7/OSM/CFI/OSMR/C2/CFB/C4A/C4B/VNN1/IL6/PIK3CG/ORM2/BTK	55
GO:0002697	BP	GO:0002697	regulation of immune effector process	76/770	378/16778	1.84106e-28	3.87209e-26	3.01529e-26	CADM3/FCER1G/PTPRC/FGR/PTAFR/AIM2/SLAMF6/CD84/BIRC3/PTPN6/C3AR1/RIPK3/IGHG4/IGHG2/IGHV3-48/IGHV1-69/IGHV3-33/ITGAM/ARRB2/MIR21/CD300A/CD226/VAV1/STXBP2/FFAR2/C5AR1/LILRB1/C3/ADGRE2/CLC/CEACAM1/VAMP8/IGKV4-1/IGKV1-39/IGKV1D-33/IGKV2D-28/IGKV3D-20/IGKV3D-11/IL18RAP/IGKC/IGKV1-5/IGKV1-12/IGKV1-16/IGKV1-17/IGKV2-30/IL1B/ITGB2/IGLV6-57/IGLV7-43/IGLV1-40/IGLV3-21/IGLV3-19/IGLV2-11/IGLC1/IGLC7/HMOX1/RAC…	76
GO:0002455	BP	GO:0002455	humoral immune response mediated by circulating immunoglobulin	41/770	104/16778	4.82293e-28	9.70248e-26	7.55556e-26	PTPN6/IGHG4/IGHG2/IGHA1/IGHM/IGHV3-48/IGHV1-69/IGHV6-1/IGHV4-31/IGHV1-18/IGHV3-33/IGHV5-51/IGHV4-61/IGHV3-72/BCL3/C3/IGKV4-1/IGKV1-39/IGKV1D-33/IGKV2D-28/IGKV3D-20/IGKV3D-11/IGKC/IGKV1-5/IGKV1-12/IGKV1-16/IGKV1-17/IGKV2-30/IGLV6-57/IGLV7-43/IGLV1-40/IGLV3-21/IGLV3-19/IGLV2-11/IGLL5/IGLC1/IGLC7/CFI/C2/C4A/C4B	41
GO:0006958	BP	GO:0006958	complement activation, classical pathway	39/770	93/16778	5.90859e-28	1.13913e-25	8.87066e-26	IGHG4/IGHG2/IGHA1/IGHM/IGHV3-48/IGHV1-69/IGHV6-1/IGHV4-31/IGHV1-18/IGHV3-33/IGHV5-51/IGHV4-61/IGHV3-72/C3/IGKV4-1/IGKV1-39/IGKV1D-33/IGKV2D-28/IGKV3D-20/IGKV3D-11/IGKC/IGKV1-5/IGKV1-12/IGKV1-16/IGKV1-17/IGKV2-30/IGLV6-57/IGLV7-43/IGLV1-40/IGLV3-21/IGLV3-19/IGLV2-11/IGLL5/IGLC1/IGLC7/CFI/C2/C4A/C4B	39
GO:0038094	BP	GO:0038094	Fc-gamma receptor signaling pathway	43/770	119/16778	1.64283e-27	3.04054e-25	2.36775e-25	WIPF3/FCGR1A/FCER1G/FCGR2A/FGR/CD247/PLPP4/CD3G/CLEC4D/NCKAP1L/CLEC4E/IGHG4/IGHG2/IGHV3-48/IGHV1-69/IGHV3-33/PLCG2/VAV1/IGKV4-1/IGKV1-39/IGKV1D-33/IGKV2D-28/IGKV3D-20/IGKV3D-11/IGKC/IGKV1-5/IGKV1-12/IGKV1-16/IGKV1-17/IGKV2-30/HCK/IGLV6-57/IGLV7-43/IGLV1-40/IGLV3-21/IGLV3-19/IGLV2-11/IGLC1/IGLC7/ELMO1/MYO1G/LYN/WAS	43
GO:0002431	BP	GO:0002431	Fc receptor mediated stimulatory signaling pathway	43/770	120/16778	2.45128e-27	4.36233e-25	3.39705e-25	WIPF3/FCGR1A/FCER1G/FCGR2A/FGR/CD247/PLPP4/CD3G/NCKAP1L/IGHG4/IGHG2/IGHV3-48/IGHV1-69/IGHV3-33/PLCG2/CD226/VAV1/IGKV4-1/IGKV1-39/IGKV1D-33/IGKV2D-28/IGKV3D-20/IGKV3D-11/IGKC/IGKV1-5/IGKV1-12/IGKV1-16/IGKV1-17/IGKV2-30/HCK/IGLV6-57/IGLV7-43/IGLV1-40/IGLV3-21/IGLV3-19/IGLV2-11/IGLC1/IGLC7/ELMO1/MYO1G/LYN/NR4A3/WAS	43
GO:0006956	BP	GO:0006956	complement activation	43/770	124/16778	1.16145e-26	1.99039e-24	1.54997e-24	C3AR1/IGHG4/IGHG2/IGHA1/IGHM/IGHV3-48/IGHV1-69/IGHV6-1/IGHV4-31/IGHV1-18/IGHV3-33/IGHV5-51/IGHV4-61/IGHV3-72/C5AR1/C3/IGKV4-1/IGKV1-39/IGKV1D-33/IGKV2D-28/IGKV3D-20/IGKV3D-11/IGKC/IGKV1-5/IGKV1-12/IGKV1-16/IGKV1-17/IGKV2-30/IGLV6-57/IGLV7-43/IGLV1-40/IGLV3-21/IGLV3-19/IGLV2-11/IGLL5/IGLC1/IGLC7/CFI/C2/CFB/C4A/C4B/FCN1	43
GO:0016064	BP	GO:0016064	immunoglobulin mediated immune response	48/770	159/16778	1.53422e-26	2.5353e-24	1.9743e-24	FCER1G/PTPN6/IGHG4/IGHG2/IGHA1/IGHM/IGHV3-48/IGHV1-69/IGHV6-1/IGHV4-31/IGHV1-18/IGHV3-33/IGHV5-51/IGHV4-61/IGHV3-72/CD226/BCL3/C3/POU2F2/IGKV4-1/IGKV1-39/IGKV1D-33/IGKV2D-28/IGKV3D-20/IGKV3D-11/INPP5D/IGKC/IGKV1-5/IGKV1-12/IGKV1-16/IGKV1-17/IGKV2-30/IGLV6-57/IGLV7-43/IGLV1-40/IGLV3-21/IGLV3-19/IGLV2-11/IGLL5/IGLC1/IGLC7/CFI/GAPT/C2/C4A/C4B/TLR8/BTK	48
GO:0019724	BP	GO:0019724	B cell mediated immunity	48/770	160/16778	2.09869e-26	3.3485e-24	2.60756e-24	FCER1G/PTPN6/IGHG4/IGHG2/IGHA1/IGHM/IGHV3-48/IGHV1-69/IGHV6-1/IGHV4-31/IGHV1-18/IGHV3-33/IGHV5-51/IGHV4-61/IGHV3-72/CD226/BCL3/C3/POU2F2/IGKV4-1/IGKV1-39/IGKV1D-33/IGKV2D-28/IGKV3D-20/IGKV3D-11/INPP5D/IGKC/IGKV1-5/IGKV1-12/IGKV1-16/IGKV1-17/IGKV2-30/IGLV6-57/IGLV7-43/IGLV1-40/IGLV3-21/IGLV3-19/IGLV2-11/IGLL5/IGLC1/IGLC7/CFI/GAPT/C2/C4A/C4B/TLR8/BTK	48
GO:0097529	BP	GO:0097529	myeloid leukocyte migration	49/770	168/16778	2.60069e-26	4.01113e-24	3.12357e-24	KIT/PIK3CD/S100A9/IL6R/FCER1G/CSF3R/MCOLN2/S100A12/S100A8/SAA1/NCKAP1L/C3AR1/CMKLR1/GREM1/CCL22/CCL2/CCL18/CCL4/CD300A/CCL5/CCL23/CCL3L3/CCR7/VAV1/C5AR1/FPR2/ADGRE2/CXCR2/IL1B/ITGB2/RAC2/CCR1/STAP1/CXCL8/PF4V1/CXCL1/PF4/PPBP/CXCL5/CXCL3/CXCL2/CXCL10/PTGER4/EDN1/PLA2G7/IL6/PIK3CG/LYN/CCL21	49
GO:0002237	BP	GO:0002237	response to molecule of bacterial origin	68/770	336/16778	1.02824e-25	1.52758e-23	1.18957e-23	FGFR2/LOXL1/NR1D1/TNFRSF1B/PTAFR/PTPN22/S100A8/SELP/SELE/PTGS2/ADM/CARD16/FOS/GCH1/PLCG2/IRF8/CCL2/CSF3/MIR21/CCL5/CCR7/ICAM1/JUNB/HAMP/ZFP36/C5AR1/LILRB1/ACP5/LILRB2/SLC11A1/IL1B/HCK/SLPI/CSF2RB/CD86/TIMP4/CD80/STAP1/CXCL8/PF4V1/CXCL1/CXCL13/TLR2/PF4/PPBP/CXCL5/CXCL3/CXCL2/CXCL9/CXCL10/CXCL11/PTGER4/LRRC70/CD180/CD14/LY86/EDN1/C4B/TNFAIP3/TREM2/TNFRSF21/IL6/TNFRSF10C/IDO1/LYN/LY96/TRIB1/ABCA1	68
GO:0002673	BP	GO:0002673	regulation of acute inflammatory response	43/770	130/16778	1.05647e-25	1.52758e-23	1.18957e-23	FCER1G/PTGS2/C3AR1/IGHG4/IGHG2/IGHV3-48/IGHV1-69/IGHV3-33/CCR7/FFAR2/C5AR1/C3/IGKV4-1/IGKV1-39/IGKV1D-33/IGKV2D-28/IGKV3D-20/IGKV3D-11/IGKC/IGKV1-5/IGKV1-12/IGKV1-16/IGKV1-17/IGKV2-30/IL1B/IGLV6-57/IGLV7-43/IGLV1-40/IGLV3-21/IGLV3-19/IGLV2-11/IGLC1/IGLC7/OSM/CFI/OSMR/C2/CFB/C4A/C4B/IL6/PIK3CG/BTK	43
GO:0042110	BP	GO:0042110	T cell activation	79/770	448/16778	1.3425e-25	1.88235e-23	1.46583e-23	KIT/PIK3CD/CD2/CD1C/FCER1G/PTPRC/PTPN22/SLAMF6/CD247/APBB1IP/MAP3K8/CD3E/CD3G/LRRC32/CD3D/PTPN6/CLEC4D/NCKAP1L/CLEC4E/CLEC7A/TNFSF13B/LCP1/GPR183/EFNB2/PNP/RIPK3/LAT/CORO1A/ITGAL/CCL2/MIR21/CD300A/CCL5/CCR7/VAV1/ICAM1/HSH2D/BCL3/LILRB1/LILRB4/RASAL3/CLC/CEACAM1/LILRB2/CTLA4/ICOS/SLC11A1/IL1B/DPP4/SIRPA/SIRPB1/RAC2/CD86/EOMES/BTLA/CD80/IL7R/PTGER4/EGR1/DOCK2/IRF4/HLA-DRA/HLA-DQA1/HLA-DQA2/HLA-DQB2…	79
GO:0032496	BP	GO:0032496	response to lipopolysaccharide	66/770	319/16778	1.48039e-25	2.01464e-23	1.56885e-23	FGFR2/LOXL1/NR1D1/TNFRSF1B/PTAFR/PTPN22/S100A8/SELP/SELE/PTGS2/ADM/CARD16/FOS/GCH1/PLCG2/IRF8/CCL2/CSF3/MIR21/CCL5/CCR7/ICAM1/JUNB/HAMP/ZFP36/C5AR1/LILRB1/ACP5/LILRB2/SLC11A1/IL1B/HCK/SLPI/CSF2RB/CD86/TIMP4/CD80/STAP1/CXCL8/PF4V1/CXCL1/CXCL13/TLR2/PF4/PPBP/CXCL5/CXCL3/CXCL2/CXCL9/CXCL10/CXCL11/PTGER4/CD180/CD14/LY86/EDN1/TNFAIP3/TREM2/TNFRSF21/IL6/TNFRSF10C/IDO1/LYN/LY96/TRIB1/ABCA1	66
GO:0007159	BP	GO:0007159	leukocyte cell-cell adhesion	66/770	320/16778	1.78673e-25	2.36206e-23	1.83939e-23	S100A9/PTPRC/PTAFR/PTPN22/S100A8/CD247/SELP/SELL/SELE/MAP3K8/CD44/FERMT3/CD3E/CD3G/LRRC32/CD3D/PTPN6/NCKAP1L/SELPLG/TNFSF13B/EFNB2/PNP/CORO1A/ITGAL/CCL2/MIR21/CD300A/CCL5/CCR7/VAV1/ICAM1/LILRB1/LILRB4/RASAL3/CEACAM1/LILRB2/CTLA4/ICOS/IL1B/DPP4/SIRPA/SIRPB1/ITGB2/RAC2/CD86/BTLA/CD80/IL7R/STK10/HLA-DRA/HLA-DQA1/HLA-DQA2/HLA-DQB2/HLA-DMB/TNFRSF21/VNN1/IL6/GPNMB/IDO1/LYN/HAS2/DOCK8/NR4A3/CCL21/SEMA4D…	66
GO:0002433	BP	GO:0002433	immune response-regulating cell surface receptor signaling pathway involved in phagocytosis	40/770	115/16778	6.08905e-25	7.6146e-23	5.92967e-23	WIPF3/FCGR1A/FCGR2A/FGR/CD247/PLPP4/CD3G/NCKAP1L/IGHG4/IGHG2/IGHV3-48/IGHV1-69/IGHV3-33/PLCG2/VAV1/IGKV4-1/IGKV1-39/IGKV1D-33/IGKV2D-28/IGKV3D-20/IGKV3D-11/IGKC/IGKV1-5/IGKV1-12/IGKV1-16/IGKV1-17/IGKV2-30/HCK/IGLV6-57/IGLV7-43/IGLV1-40/IGLV3-21/IGLV3-19/IGLV2-11/IGLC1/IGLC7/ELMO1/MYO1G/LYN/WAS	40
GO:0038096	BP	GO:0038096	Fc-gamma receptor signaling pathway involved in phagocytosis	40/770	115/16778	6.08905e-25	7.6146e-23	5.92967e-23	WIPF3/FCGR1A/FCGR2A/FGR/CD247/PLPP4/CD3G/NCKAP1L/IGHG4/IGHG2/IGHV3-48/IGHV1-69/IGHV3-33/PLCG2/VAV1/IGKV4-1/IGKV1-39/IGKV1D-33/IGKV2D-28/IGKV3D-20/IGKV3D-11/IGKC/IGKV1-5/IGKV1-12/IGKV1-16/IGKV1-17/IGKV2-30/HCK/IGLV6-57/IGLV7-43/IGLV1-40/IGLV3-21/IGLV3-19/IGLV2-11/IGLC1/IGLC7/ELMO1/MYO1G/LYN/WAS	40
GO:0072376	BP	GO:0072376	protein activation cascade	44/770	147/16778	2.96542e-24	3.61079e-22	2.81181e-22	VWF/C3AR1/IGHG4/IGHG2/IGHA1/IGHM/IGHV3-48/IGHV1-69/IGHV6-1/IGHV4-31/IGHV1-18/IGHV3-33/IGHV5-51/IGHV4-61/IGHV3-72/C5AR1/C3/IGKV4-1/IGKV1-39/IGKV1D-33/IGKV2D-28/IGKV3D-20/IGKV3D-11/IGKC/IGKV1-5/IGKV1-12/IGKV1-16/IGKV1-17/IGKV2-30/IGLV6-57/IGLV7-43/IGLV1-40/IGLV3-21/IGLV3-19/IGLV2-11/IGLL5/IGLC1/IGLC7/CFI/C2/CFB/C4A/C4B/FCN1	44
GO:0097530	BP	GO:0097530	granulocyte migration	39/770	114/16778	4.83964e-24	5.7418e-22	4.47128e-22	PIK3CD/S100A9/FCER1G/CSF3R/MCOLN2/S100A12/S100A8/SAA1/NCKAP1L/C3AR1/CMKLR1/CCL22/CCL2/CCL18/CCL4/CD300A/CCL5/CCL23/CCL3L3/CCR7/VAV1/C5AR1/ADGRE2/CXCR2/IL1B/ITGB2/RAC2/CXCL8/PF4V1/CXCL1/PF4/PPBP/CXCL5/CXCL3/CXCL2/PTGER4/EDN1/PIK3CG/CCL21	39
GO:0030593	BP	GO:0030593	neutrophil chemotaxis	34/770	84/16778	6.48653e-24	7.50329e-22	5.84299e-22	PIK3CD/S100A9/FCER1G/CSF3R/S100A12/S100A8/SAA1/NCKAP1L/C3AR1/CCL22/CCL2/CCL18/CCL4/CCL5/CCL23/CCL3L3/CCR7/VAV1/C5AR1/CXCR2/IL1B/ITGB2/RAC2/CXCL8/PF4V1/CXCL1/PF4/PPBP/CXCL5/CXCL3/CXCL2/EDN1/PIK3CG/CCL21	34
GO:0051251	BP	GO:0051251	positive regulation of lymphocyte activation	60/770	285/16778	9.94242e-24	1.12204e-21	8.73758e-22	PTPRC/CD247/MAP3K8/CD3E/CD3G/CD3D/PTPN6/NCKAP1L/TNFSF13B/GPR183/EFNB2/PNP/IGHG4/IGHG2/IGHA1/IGHM/IGHV6-1/IGHV4-31/IGHV1-18/IGHV5-51/IGHV4-61/IGHV3-72/CORO1A/CCL2/MIR21/CCL5/CCR7/VAV1/LILRB1/LILRB4/RASAL3/LILRB2/CTLA4/ICOS/INPP5D/TACR1/IGKC/IL1B/DPP4/SIRPA/SIRPB1/IGLL5/IGLC1/IGLC7/CD86/BTLA/CD80/IL7R/HLA-DRA/HLA-DQA1/HLA-DQA2/HLA-DQB2/HLA-DMB/VNN1/IL6/LYN/DOCK8/CCL21/SASH3/BTK	60
GO:0070098	BP	GO:0070098	chemokine-mediated signaling pathway	33/770	80/16778	1.44952e-23	1.59689e-21	1.24354e-21	ACKR1/CMKLR1/CCL22/CCL2/CCL18/CCL4/CCL5/CCL23/CCL3L3/CCR7/CXCR2/CXCR4/CXCR1/CCR4/CCRL2/XCR1/CCR1/CXCL8/PF4V1/CXCL1/CXCL13/PF4/PPBP/CXCL5/CXCL3/CXCL2/CXCL9/CXCL10/CXCL11/EDN1/TREM2/CCL21/CXCR3	33
GO:0002685	BP	GO:0002685	regulation of leukocyte migration	46/770	170/16778	3.00843e-23	3.23721e-21	2.5209e-21	BMP5/IL6R/PTAFR/SELP/NCKAP1L/C3AR1/CMKLR1/RIPK3/GREM1/CCL2/CCL4/CD300A/CCL5/CCR7/ICAM1/C5AR1/FPR2/PLVAP/CXCR2/TACR1/HMOX1/RAC2/CCR1/STAP1/CXCL8/PF4V1/CXCL1/CXCL13/PF4/PPBP/CXCL5/CXCL3/CXCL2/CXCL9/CXCL10/CXCL11/PTGER4/STK10/EDN1/PLA2G7/IL6/LYN/DOCK8/IL33/CCL21/CXCR3	46
GO:1990266	BP	GO:1990266	neutrophil migration	35/770	94/16778	3.96039e-23	4.16471e-21	3.24316e-21	PIK3CD/S100A9/FCER1G/CSF3R/MCOLN2/S100A12/S100A8/SAA1/NCKAP1L/C3AR1/CCL22/CCL2/CCL18/CCL4/CCL5/CCL23/CCL3L3/CCR7/VAV1/C5AR1/CXCR2/IL1B/ITGB2/RAC2/CXCL8/PF4V1/CXCL1/PF4/PPBP/CXCL5/CXCL3/CXCL2/EDN1/PIK3CG/CCL21	35
GO:0071621	BP	GO:0071621	granulocyte chemotaxis	36/770	101/16778	5.4239e-23	5.57697e-21	4.34293e-21	PIK3CD/S100A9/FCER1G/CSF3R/S100A12/S100A8/SAA1/NCKAP1L/C3AR1/CMKLR1/CCL22/CCL2/CCL18/CCL4/CCL5/CCL23/CCL3L3/CCR7/VAV1/C5AR1/ADGRE2/CXCR2/IL1B/ITGB2/RAC2/CXCL8/PF4V1/CXCL1/PF4/PPBP/CXCL5/CXCL3/CXCL2/EDN1/PIK3CG/CCL21	36
GO:0002920	BP	GO:0002920	regulation of humoral immune response	36/770	107/16778	5.26691e-22	5.29782e-20	4.12554e-20	PTPN6/C3AR1/IGHG4/IGHG2/IGHV3-48/IGHV1-69/IGHV3-33/CCR7/C5AR1/C3/IGKV4-1/IGKV1-39/IGKV1D-33/IGKV2D-28/IGKV3D-20/IGKV3D-11/IGKC/IGKV1-5/IGKV1-12/IGKV1-16/IGKV1-17/IGKV2-30/IGLV6-57/IGLV7-43/IGLV1-40/IGLV3-21/IGLV3-19/IGLV2-11/IGLC1/IGLC7/CXCL13/CFI/C2/CFB/C4A/C4B	36
GO:0032103	BP	GO:0032103	positive regulation of response to external stimulus	57/770	280/16778	7.77019e-22	7.6495e-20	5.95685e-20	S100A9/IL6R/FCER1G/GBP5/S100A12/S100A8/PTGS2/NCKAP1L/C3AR1/CMKLR1/IL16/CCL18/CCL4/MIR21/CCL5/CCL23/CCL3L3/CCR7/FFAR2/C5AR1/FPR2/C3/VAMP8/CXCR2/IL1B/TGM2/OSM/RAC2/CCR4/CCR1/CXCL8/PF4V1/CXCL1/CXCL13/TLR2/PF4/PPBP/CXCL5/CXCL3/CXCL2/CXCL9/CXCL10/CXCL11/OSMR/PTGER4/CD180/LY86/EDN1/PLA2G7/IL6/PIK3CG/IDO1/LY96/FABP4/IL33/CCL21/BTK	57
GO:0030449	BP	GO:0030449	regulation of complement activation	33/770	90/16778	1.24047e-21	1.19577e-19	9.31171e-20	C3AR1/IGHG4/IGHG2/IGHV3-48/IGHV1-69/IGHV3-33/C5AR1/C3/IGKV4-1/IGKV1-39/IGKV1D-33/IGKV2D-28/IGKV3D-20/IGKV3D-11/IGKC/IGKV1-5/IGKV1-12/IGKV1-16/IGKV1-17/IGKV2-30/IGLV6-57/IGLV7-43/IGLV1-40/IGLV3-21/IGLV3-19/IGLV2-11/IGLC1/IGLC7/CFI/C2/CFB/C4A/C4B	33
GO:2000257	BP	GO:2000257	regulation of protein activation cascade	33/770	91/16778	1.86304e-21	1.75924e-19	1.36997e-19	C3AR1/IGHG4/IGHG2/IGHV3-48/IGHV1-69/IGHV3-33/C5AR1/C3/IGKV4-1/IGKV1-39/IGKV1D-33/IGKV2D-28/IGKV3D-20/IGKV3D-11/IGKC/IGKV1-5/IGKV1-12/IGKV1-16/IGKV1-17/IGKV2-30/IGLV6-57/IGLV7-43/IGLV1-40/IGLV3-21/IGLV3-19/IGLV2-11/IGLC1/IGLC7/CFI/C2/CFB/C4A/C4B	33
GO:0006898	BP	GO:0006898	receptor-mediated endocytosis	59/770	309/16778	4.21969e-21	3.9049e-19	3.04084e-19	CUBN/GRIA1/LRRTM2/VLDLR/SH3GL2/SGIP1/FCGR1A/FCER1G/SELE/ADM/SAA1/SORL1/IGHA1/IGHV3-48/IGHV1-69/IGHV3-33/GREM1/APOBR/PLCG2/ARRB2/APOE/APOC1/FPR2/LILRB1/CEACAM1/IGKV4-1/IGKV1-39/IGKV1D-33/IGKV2D-28/IGKV3D-20/IGKV3D-11/CXCR2/IGKC/IGKV1-5/IGKV1-12/IGKV1-16/IGKV1-17/IGKV2-30/CALCRL/CXCR1/ITGB2/IGLV6-57/IGLV7-43/IGLV1-40/IGLV3-21/IGLV3-19/IGLV2-11/IGLC1/IGLC7/APOL1/STAB1/CXCL8/JCHAIN/CFI/ADRB2/CD14/SFR…	59
GO:0038093	BP	GO:0038093	Fc receptor signaling pathway	50/770	229/16778	1.1132e-20	9.95247e-19	7.75023e-19	KIT/WIPF3/FCGR1A/FCER1G/FCGR2A/FGR/CD247/PLPP4/CD3G/CLEC4D/NCKAP1L/CLEC4E/FOS/IGHG4/IGHG2/IGHV3-48/IGHV1-69/IGHV3-33/LAT/PLCG2/VAV1/LILRA4/IGKV4-1/IGKV1-39/IGKV1D-33/IGKV2D-28/IGKV3D-20/IGKV3D-11/IGKC/IGKV1-5/IGKV1-12/IGKV1-16/IGKV1-17/IGKV2-30/HCK/IGLV6-57/IGLV7-43/IGLV1-40/IGLV3-21/IGLV3-19/IGLV2-11/IGLC1/IGLC7/LCP2/ELMO1/MYO1G/LYN/NR4A3/WAS/BTK	50
GO:0050853	BP	GO:0050853	B cell receptor signaling pathway	30/770	77/16778	1.1185e-20	9.95247e-19	7.75023e-19	PIK3CD/MNDA/PTPRC/PTPN22/LPXN/PTPN6/NCKAP1L/IGHG4/IGHG2/IGHA1/IGHM/IGHV6-1/IGHV4-31/IGHV1-18/IGHV5-51/IGHV4-61/IGHV3-72/PLCG2/CD300A/CD79A/CTLA4/IGKC/IGLL5/IGLC1/IGLC7/NFAM1/KLHL6/STAP1/LYN/BTK	30
GO:0006911	BP	GO:0006911	phagocytosis, engulfment	28/770	70/16778	9.38072e-20	8.18955e-18	6.3774e-18	FCGR1A/FCER1G/NCKAP1L/BIN2/IGHG4/IGHG2/IGHA1/IGHM/IGHV6-1/IGHV4-31/IGHV1-18/IGHV5-51/IGHV4-61/IGHV3-72/ITGAM/CD300A/C3/ARHGAP25/IGKC/ITGB2/IGLL5/IGLC1/IGLC7/RAC2/STAP1/TREM2/ELMO1/ABCA1	28
GO:1903039	BP	GO:1903039	positive regulation of leukocyte cell-cell adhesion	47/770	213/16778	1.04172e-19	8.92596e-18	6.95086e-18	PTPRC/PTAFR/CD247/MAP3K8/CD44/CD3E/CD3G/CD3D/PTPN6/NCKAP1L/TNFSF13B/EFNB2/PNP/CORO1A/CCL2/MIR21/CCL5/CCR7/VAV1/ICAM1/LILRB1/LILRB4/RASAL3/LILRB2/CTLA4/ICOS/IL1B/DPP4/SIRPA/SIRPB1/CD86/BTLA/CD80/IL7R/HLA-DRA/HLA-DQA1/HLA-DQA2/HLA-DQB2/HLA-DMB/VNN1/IL6/LYN/HAS2/DOCK8/NR4A3/CCL21/SASH3	47
GO:0050863	BP	GO:0050863	regulation of T cell activation	56/770	307/16778	4.12112e-19	3.46698e-17	2.69982e-17	CD2/PTPRC/PTPN22/CD247/MAP3K8/CD3E/CD3G/LRRC32/CD3D/PTPN6/NCKAP1L/TNFSF13B/EFNB2/PNP/RIPK3/LAT/CORO1A/CCL2/MIR21/CD300A/CCL5/CCR7/VAV1/LILRB1/LILRB4/RASAL3/CLC/CEACAM1/LILRB2/CTLA4/ICOS/IL1B/DPP4/SIRPA/SIRPB1/RAC2/CD86/BTLA/CD80/IL7R/IRF4/HLA-DRA/HLA-DQA1/HLA-DQA2/HLA-DQB2/HLA-DMB/HLA-DOA/TNFRSF21/VNN1/IL6/GPNMB/IDO1/LYN/DOCK8/CCL21/SASH3	56
GO:1903037	BP	GO:1903037	regulation of leukocyte cell-cell adhesion	54/770	288/16778	4.98214e-19	4.11649e-17	3.20561e-17	PTPRC/PTAFR/PTPN22/CD247/MAP3K8/CD44/CD3E/CD3G/LRRC32/CD3D/PTPN6/NCKAP1L/TNFSF13B/EFNB2/PNP/CORO1A/CCL2/MIR21/CD300A/CCL5/CCR7/VAV1/ICAM1/LILRB1/LILRB4/RASAL3/CEACAM1/LILRB2/CTLA4/ICOS/IL1B/DPP4/SIRPA/SIRPB1/CD86/BTLA/CD80/IL7R/HLA-DRA/HLA-DQA1/HLA-DQA2/HLA-DQB2/HLA-DMB/TNFRSF21/VNN1/IL6/GPNMB/IDO1/LYN/HAS2/DOCK8/NR4A3/CCL21/SASH3	54
GO:0002687	BP	GO:0002687	positive regulation of leukocyte migration	34/770	120/16778	3.40932e-18	2.76753e-16	2.15515e-16	IL6R/PTAFR/SELP/NCKAP1L/C3AR1/CMKLR1/CCL4/CCL5/CCR7/ICAM1/C5AR1/FPR2/PLVAP/CXCR2/TACR1/RAC2/CCR1/CXCL8/PF4V1/CXCL1/CXCL13/PF4/PPBP/CXCL5/CXCL3/CXCL2/CXCL9/CXCL10/CXCL11/EDN1/PLA2G7/IL6/DOCK8/CCL21	34
GO:0099024	BP	GO:0099024	plasma membrane invagination	28/770	79/16778	4.28194e-18	3.41595e-16	2.66008e-16	FCGR1A/FCER1G/NCKAP1L/BIN2/IGHG4/IGHG2/IGHA1/IGHM/IGHV6-1/IGHV4-31/IGHV1-18/IGHV5-51/IGHV4-61/IGHV3-72/ITGAM/CD300A/C3/ARHGAP25/IGKC/ITGB2/IGLL5/IGLC1/IGLC7/RAC2/STAP1/TREM2/ELMO1/ABCA1	28
GO:0002688	BP	GO:0002688	regulation of leukocyte chemotaxis	32/770	107/16778	5.69869e-18	4.46913e-16	3.48022e-16	IL6R/NCKAP1L/C3AR1/CMKLR1/GREM1/CCL2/CCL4/CCL5/CCR7/C5AR1/FPR2/CXCR2/RAC2/CCR1/STAP1/CXCL8/PF4V1/CXCL1/CXCL13/PF4/PPBP/CXCL5/CXCL3/CXCL2/CXCL9/CXCL10/CXCL11/EDN1/PLA2G7/IL6/LYN/CCL21	32
GO:0031349	BP	GO:0031349	positive regulation of defense response	67/770	449/16778	8.07037e-18	6.2236e-16	4.84647e-16	LGR4/MAP2K6/NR1D1/S100A9/CADM3/FCER1G/GBP5/PTPN22/CTSS/S100A12/S100A8/AIM2/SLAMF6/PTGS2/PIK3AP1/BIRC3/CLEC4A/CLEC4D/MUCL1/CLEC4C/CLEC4E/CLEC7A/ITGAM/NLRC5/PLCG2/ARRB2/CCL18/CCL4/MIR21/CD300A/CCL5/CCL23/CCL3L3/CCR7/ICAM2/CD226/VAV1/FFAR2/C3/LILRA4/VAMP8/IL18RAP/IL1B/HCK/TGM2/ZBP1/ITGB2/OSM/TLR2/OSMR/PTGER4/LRRC70/CD180/CD14/IRF4/TNFAIP3/PLA2G7/IL6/PIK3CG/IDO1/LYN/LY96/FABP4/IL33/FCN1/TLR8/BTK	67
GO:0022409	BP	GO:0022409	positive regulation of cell-cell adhesion	48/770	246/16778	8.96314e-18	6.79877e-16	5.29436e-16	PTPRC/PTAFR/CD247/MAP3K8/CD44/CD3E/CD3G/CD3D/PTPN6/NCKAP1L/TNFSF13B/EFNB2/PNP/CORO1A/CCL2/MIR21/CCL5/CCR7/VAV1/ICAM1/LILRB1/LILRB4/RASAL3/LILRB2/CTLA4/ICOS/IL1B/DPP4/SIRPA/SIRPB1/CD86/BTLA/CD80/CXCL13/IL7R/HLA-DRA/HLA-DQA1/HLA-DQA2/HLA-DQB2/HLA-DMB/VNN1/IL6/LYN/HAS2/DOCK8/NR4A3/CCL21/SASH3	48
GO:0070661	BP	GO:0070661	leukocyte proliferation	50/770	274/16778	3.42062e-17	2.55277e-15	1.98791e-15	KIT/MNDA/PTPRC/PTPN22/MS4A1/CD3E/LRRC32/PTPN6/NCKAP1L/TNFSF13B/GPR183/PNP/RIPK3/GREM1/CORO1A/MIR21/CD300A/CCL5/IKZF3/CD79A/LILRB1/RASAL3/CLC/LILRB2/CTLA4/SLC11A1/INPP5D/TACR1/IL1B/RAC2/CD86/CD80/IL7R/GAPT/DOCK2/CD180/MZB1/LST1/TNFAIP3/HLA-DMB/TNFRSF21/IL6/GPNMB/PIK3CG/IDO1/LYN/DOCK8/IL33/SASH3/BTK	50
GO:0002690	BP	GO:0002690	positive regulation of leukocyte chemotaxis	28/770	85/16778	3.97011e-17	2.91582e-15	2.27062e-15	IL6R/NCKAP1L/C3AR1/CMKLR1/CCL4/CCL5/CCR7/C5AR1/FPR2/CXCR2/RAC2/CCR1/CXCL8/PF4V1/CXCL1/CXCL13/PF4/PPBP/CXCL5/CXCL3/CXCL2/CXCL9/CXCL10/CXCL11/EDN1/PLA2G7/IL6/CCL21	28
GO:0050851	BP	GO:0050851	antigen receptor-mediated signaling pathway	48/770	255/16778	4.09328e-17	2.95932e-15	2.30449e-15	PIK3CD/THEMIS2/MNDA/PTPRC/PTPN22/CD247/CD3E/CD3G/LPXN/CD3D/PTPN6/NCKAP1L/IGHG4/IGHG2/IGHA1/IGHM/IGHV6-1/IGHV4-31/IGHV1-18/IGHV5-51/IGHV4-61/IGHV3-72/LAT/PLCG2/CD300A/CCR7/CD226/CD79A/LILRB4/CEACAM1/CTLA4/INPP5D/IGKC/IGLL5/IGLC1/IGLC7/NFAM1/KLHL6/STAP1/LCP2/HLA-DRA/HLA-DQA1/HLA-DQA2/HLA-DQB2/TNFRSF21/LYN/WAS/BTK	48
GO:0022407	BP	GO:0022407	regulation of cell-cell adhesion	59/770	373/16778	5.17216e-17	3.68178e-15	2.86709e-15	EFNA5/PTPRC/PTAFR/PTPN22/CD247/TNR/MAP3K8/CD44/FERMT3/CD3E/CD3G/LRRC32/CD3D/PTPN6/NCKAP1L/TNFSF13B/EFNB2/PNP/CORO1A/CCL2/MIR21/CD300A/CCL5/CCR7/VAV1/ICAM1/FXYD5/LILRB1/LILRB4/RASAL3/CEACAM1/LILRB2/CTLA4/ICOS/IL1B/DPP4/SIRPA/SIRPB1/CD86/BTLA/CD80/CXCL13/IL7R/HLA-DRA/HLA-DQA1/HLA-DQA2/HLA-DQB2/HLA-DMB/TNFRSF21/VNN1/IL6/GPNMB/IDO1/LYN/HAS2/DOCK8/NR4A3/CCL21/SASH3	59
GO:0010324	BP	GO:0010324	membrane invagination	28/770	86/16778	5.63494e-17	3.95043e-15	3.0763e-15	FCGR1A/FCER1G/NCKAP1L/BIN2/IGHG4/IGHG2/IGHA1/IGHM/IGHV6-1/IGHV4-31/IGHV1-18/IGHV5-51/IGHV4-61/IGHV3-72/ITGAM/CD300A/C3/ARHGAP25/IGKC/ITGB2/IGLL5/IGLC1/IGLC7/RAC2/STAP1/TREM2/ELMO1/ABCA1	28
GO:0070613	BP	GO:0070613	regulation of protein processing	36/770	149/16778	9.95513e-17	6.87498e-15	5.35372e-15	BIRC3/CARD16/C3AR1/IGHG4/IGHG2/IGHV3-48/IGHV1-69/IGHV3-33/C5AR1/C3/IGKV4-1/IGKV1-39/IGKV1D-33/IGKV2D-28/IGKV3D-20/IGKV3D-11/IL1R2/IGKC/IGKV1-5/IGKV1-12/IGKV1-16/IGKV1-17/IGKV2-30/IGLV6-57/IGLV7-43/IGLV1-40/IGLV3-21/IGLV3-19/IGLV2-11/IGLC1/IGLC7/CFI/C2/CFB/C4A/C4B	36
GO:0050870	BP	GO:0050870	positive regulation of T cell activation	42/770	203/16778	1.15525e-16	7.86082e-15	6.12141e-15	PTPRC/CD247/MAP3K8/CD3E/CD3G/CD3D/PTPN6/NCKAP1L/TNFSF13B/EFNB2/PNP/CORO1A/CCL2/MIR21/CCL5/CCR7/VAV1/LILRB1/LILRB4/RASAL3/LILRB2/CTLA4/ICOS/IL1B/DPP4/SIRPA/SIRPB1/CD86/BTLA/CD80/IL7R/HLA-DRA/HLA-DQA1/HLA-DQA2/HLA-DQB2/HLA-DMB/VNN1/IL6/LYN/DOCK8/CCL21/SASH3	42
GO:0050920	BP	GO:0050920	regulation of chemotaxis	41/770	195/16778	1.4745e-16	9.88772e-15	7.69981e-15	ROBO2/SEMA3D/IL6R/NCKAP1L/C3AR1/CMKLR1/GPR183/EFNB2/GREM1/IL16/CCL2/CCL4/CCL5/CCR7/C5AR1/FPR2/CXCR2/CXCR4/RAC2/CCR4/CCR1/STAP1/CXCL8/PF4V1/CXCL1/CXCL13/PF4/PPBP/CXCL5/CXCL3/CXCL2/CXCL9/CXCL10/CXCL11/EDN1/PLA2G7/IL6/LYN/ANGPT2/CCL21/SEMA4D	41
GO:1903317	BP	GO:1903317	regulation of protein maturation	36/770	151/16778	1.576e-16	1.04174e-14	8.11228e-15	BIRC3/CARD16/C3AR1/IGHG4/IGHG2/IGHV3-48/IGHV1-69/IGHV3-33/C5AR1/C3/IGKV4-1/IGKV1-39/IGKV1D-33/IGKV2D-28/IGKV3D-20/IGKV3D-11/IL1R2/IGKC/IGKV1-5/IGKV1-12/IGKV1-16/IGKV1-17/IGKV2-30/IGLV6-57/IGLV7-43/IGLV1-40/IGLV3-21/IGLV3-19/IGLV2-11/IGLC1/IGLC7/CFI/C2/CFB/C4A/C4B	36
GO:0002521	BP	GO:0002521	leukocyte differentiation	67/770	479/16778	2.37199e-16	1.5458e-14	1.20375e-14	KIT/LRRC17/PIK3CD/CD2/FCER1G/PTPRC/PTPN22/SLAMF6/CD3E/SPI1/CD3D/PTPN6/CLEC4D/NCKAP1L/CLEC4E/GPR183/PNP/FOS/RIPK3/ADGRG3/PLCG2/MT1G/CSF3/MIR21/EVI2B/IKZF3/CCR7/VAV1/JUNB/CD79A/BCL3/LILRB1/LILRB4/POU2F2/CEACAM1/LILRB3/LILRB2/CTLA4/INPP5D/MMP9/LIF/NFAM1/CD86/EOMES/CCR1/CD80/HCLS1/TLR2/PF4/IL7R/PTGER4/EGR1/DOCK2/IRF4/CD109/HLA-DOA/TREM2/VNN1/IL6/SNX10/IKZF1/INHBA/LYN/TRIB1/TNFSF8/SASH3/BTK	67
GO:0046651	BP	GO:0046651	lymphocyte proliferation	46/770	256/16778	1.19803e-15	7.69904e-14	5.99543e-14	MNDA/PTPRC/PTPN22/MS4A1/CD3E/LRRC32/PTPN6/NCKAP1L/TNFSF13B/GPR183/PNP/RIPK3/CORO1A/MIR21/CD300A/CCL5/IKZF3/CD79A/LILRB1/RASAL3/CLC/LILRB2/CTLA4/SLC11A1/INPP5D/TACR1/IL1B/RAC2/CD86/CD80/IL7R/GAPT/DOCK2/CD180/MZB1/LST1/HLA-DMB/TNFRSF21/IL6/GPNMB/PIK3CG/IDO1/LYN/DOCK8/SASH3/BTK	46
GO:0032943	BP	GO:0032943	mononuclear cell proliferation	46/770	258/16778	1.62759e-15	1.03163e-13	8.03352e-14	MNDA/PTPRC/PTPN22/MS4A1/CD3E/LRRC32/PTPN6/NCKAP1L/TNFSF13B/GPR183/PNP/RIPK3/CORO1A/MIR21/CD300A/CCL5/IKZF3/CD79A/LILRB1/RASAL3/CLC/LILRB2/CTLA4/SLC11A1/INPP5D/TACR1/IL1B/RAC2/CD86/CD80/IL7R/GAPT/DOCK2/CD180/MZB1/LST1/HLA-DMB/TNFRSF21/IL6/GPNMB/PIK3CG/IDO1/LYN/DOCK8/SASH3/BTK	46
GO:0050864	BP	GO:0050864	regulation of B cell activation	33/770	136/16778	1.67406e-15	1.04674e-13	8.15123e-14	MNDA/PTPRC/PTPN6/NCKAP1L/TNFSF13B/GPR183/IGHG4/IGHG2/IGHA1/IGHM/IGHV6-1/IGHV4-31/IGHV1-18/IGHV5-51/IGHV4-61/IGHV3-72/CD300A/IKZF3/CTLA4/INPP5D/IGKC/IGLL5/IGLC1/IGLC7/NFAM1/MZB1/TNFAIP3/TNFRSF21/IL6/INHBA/LYN/SASH3/BTK	33
GO:0045785	BP	GO:0045785	positive regulation of cell adhesion	57/770	379/16778	1.80466e-15	1.11335e-13	8.66997e-14	EDIL3/VWC2/ECM2/CYR61/PTPRC/PTAFR/CD247/APBB1IP/MAP3K8/SAA1/CD44/CD3E/CD3G/CD3D/PTPN6/NCKAP1L/TNFSF13B/EFNB2/PNP/CORO1A/CCL2/MIR21/CCL5/CCR7/VAV1/ICAM1/LILRB1/LILRB4/RASAL3/LILRB2/CTLA4/ICOS/IL1B/DPP4/SIRPA/SIRPB1/TGM2/CD86/BTLA/CD80/CXCL13/IBSP/IL7R/HLA-DRA/HLA-DQA1/HLA-DQA2/HLA-DQB2/HLA-DMB/VNN1/IL6/LYN/HAS2/DOCK8/TEK/NR4A3/CCL21/SASH3	57
GO:0042113	BP	GO:0042113	B cell activation	44/770	249/16778	9.50251e-15	5.78528e-13	4.50514e-13	KIT/PIK3CD/MNDA/PTPRC/MS4A1/PTPN6/NCKAP1L/TNFSF13B/GPR183/IGHG4/IGHG2/IGHA1/IGHM/IGHV6-1/IGHV4-31/IGHV1-18/IGHV5-51/IGHV4-61/IGHV3-72/ADGRG3/PLCG2/CD300A/IKZF3/CD79A/BCL3/POU2F2/CTLA4/INPP5D/IGKC/IGLL5/IGLC1/IGLC7/NFAM1/IL7R/GAPT/CD180/MZB1/TNFAIP3/TNFRSF21/IL6/INHBA/LYN/SASH3/BTK	44
GO:0090023	BP	GO:0090023	positive regulation of neutrophil chemotaxis	16/770	29/16778	1.28982e-14	7.75067e-13	6.03564e-13	NCKAP1L/C3AR1/CCR7/C5AR1/CXCR2/RAC2/CXCL8/PF4V1/CXCL1/PF4/PPBP/CXCL5/CXCL3/CXCL2/EDN1/CCL21	16
GO:0070663	BP	GO:0070663	regulation of leukocyte proliferation	39/770	208/16778	4.40391e-14	2.61242e-12	2.03436e-12	MNDA/PTPRC/PTPN22/CD3E/LRRC32/PTPN6/NCKAP1L/TNFSF13B/GPR183/PNP/RIPK3/GREM1/CORO1A/MIR21/CD300A/CCL5/IKZF3/LILRB1/RASAL3/CLC/LILRB2/CTLA4/INPP5D/TACR1/IL1B/RAC2/CD86/CD80/MZB1/LST1/TNFAIP3/HLA-DMB/TNFRSF21/IL6/GPNMB/IDO1/LYN/SASH3/BTK	39
GO:0071624	BP	GO:0071624	positive regulation of granulocyte chemotaxis	16/770	31/16778	5.23929e-14	3.06863e-12	2.38962e-12	NCKAP1L/C3AR1/CCR7/C5AR1/CXCR2/RAC2/CXCL8/PF4V1/CXCL1/PF4/PPBP/CXCL5/CXCL3/CXCL2/EDN1/CCL21	16
GO:0050921	BP	GO:0050921	positive regulation of chemotaxis	30/770	127/16778	7.01211e-14	4.05563e-12	3.15822e-12	IL6R/NCKAP1L/C3AR1/CMKLR1/IL16/CCL4/CCL5/CCR7/C5AR1/FPR2/CXCR2/RAC2/CCR4/CCR1/CXCL8/PF4V1/CXCL1/CXCL13/PF4/PPBP/CXCL5/CXCL3/CXCL2/CXCL9/CXCL10/CXCL11/EDN1/PLA2G7/IL6/CCL21	30
GO:1902624	BP	GO:1902624	positive regulation of neutrophil migration	16/770	32/16778	1.00356e-13	5.7327e-12	4.4642e-12	NCKAP1L/C3AR1/CCR7/C5AR1/CXCR2/RAC2/CXCL8/PF4V1/CXCL1/PF4/PPBP/CXCL5/CXCL3/CXCL2/EDN1/CCL21	16
GO:0030335	BP	GO:0030335	positive regulation of cell migration	61/770	467/16778	1.28978e-13	7.27784e-12	5.66743e-12	KIT/SEMA3D/PIK3CD/CYR61/IL6R/PTPRC/PROX1/FGR/PTAFR/SELP/PTGS2/PLAU/FERMT3/MCAM/NCKAP1L/C3AR1/CMKLR1/CTSH/CORO1A/CCL4/MIR21/CCL5/CCR7/ICAM1/C5AR1/FPR2/PLVAP/TNFAIP6/CXCR2/TACR1/IL1B/MMP9/HMOX1/RAC2/CCR1/LRRC15/CXCL8/PF4V1/CXCL1/CXCL13/PF4/PPBP/CXCL5/CXCL3/CXCL2/CXCL9/CXCL10/CXCL11/EDN1/PLA2G7/SOD2/IL6/GPNMB/LYN/HAS2/DOCK8/TEK/MIR126/CCL21/SEMA4D/SRPX2	61
GO:0050670	BP	GO:0050670	regulation of lymphocyte proliferation	37/770	197/16778	1.88537e-13	1.05104e-11	8.18469e-12	MNDA/PTPRC/PTPN22/CD3E/LRRC32/PTPN6/NCKAP1L/TNFSF13B/GPR183/PNP/RIPK3/CORO1A/MIR21/CD300A/CCL5/IKZF3/LILRB1/RASAL3/CLC/LILRB2/CTLA4/INPP5D/TACR1/IL1B/RAC2/CD86/CD80/MZB1/LST1/HLA-DMB/TNFRSF21/IL6/GPNMB/IDO1/LYN/SASH3/BTK	37
GO:0032944	BP	GO:0032944	regulation of mononuclear cell proliferation	37/770	198/16778	2.21948e-13	1.22257e-11	9.52042e-12	MNDA/PTPRC/PTPN22/CD3E/LRRC32/PTPN6/NCKAP1L/TNFSF13B/GPR183/PNP/RIPK3/CORO1A/MIR21/CD300A/CCL5/IKZF3/LILRB1/RASAL3/CLC/LILRB2/CTLA4/INPP5D/TACR1/IL1B/RAC2/CD86/CD80/MZB1/LST1/HLA-DMB/TNFRSF21/IL6/GPNMB/IDO1/LYN/SASH3/BTK	37
GO:0031295	BP	GO:0031295	T cell costimulation	22/770	70/16778	2.86896e-13	1.56173e-11	1.21615e-11	CD247/MAP3K8/CD3E/CD3G/CD3D/PTPN6/TNFSF13B/EFNB2/CCR7/VAV1/CTLA4/ICOS/DPP4/CD86/BTLA/CD80/HLA-DRA/HLA-DQA1/HLA-DQA2/HLA-DQB2/LYN/CCL21	22
GO:0090022	BP	GO:0090022	regulation of neutrophil chemotaxis	16/770	34/16778	3.37526e-13	1.81597e-11	1.41414e-11	NCKAP1L/C3AR1/CCR7/C5AR1/CXCR2/RAC2/CXCL8/PF4V1/CXCL1/PF4/PPBP/CXCL5/CXCL3/CXCL2/EDN1/CCL21	16
GO:0038095	BP	GO:0038095	Fc-epsilon receptor signaling pathway	33/770	162/16778	3.59343e-13	1.91112e-11	1.48824e-11	FCER1G/FOS/IGHV3-48/IGHV1-69/IGHV3-33/LAT/PLCG2/VAV1/LILRA4/IGKV4-1/IGKV1-39/IGKV1D-33/IGKV2D-28/IGKV3D-20/IGKV3D-11/IGKC/IGKV1-5/IGKV1-12/IGKV1-16/IGKV1-17/IGKV2-30/IGLV6-57/IGLV7-43/IGLV1-40/IGLV3-21/IGLV3-19/IGLV2-11/IGLC1/IGLC7/LCP2/LYN/NR4A3/BTK	33
GO:0031294	BP	GO:0031294	lymphocyte costimulation	22/770	71/16778	3.97986e-13	2.09259e-11	1.62955e-11	CD247/MAP3K8/CD3E/CD3G/CD3D/PTPN6/TNFSF13B/EFNB2/CCR7/VAV1/CTLA4/ICOS/DPP4/CD86/BTLA/CD80/HLA-DRA/HLA-DQA1/HLA-DQA2/HLA-DQB2/LYN/CCL21	22
GO:2000147	BP	GO:2000147	positive regulation of cell motility	61/770	482/16778	5.28749e-13	2.70944e-11	2.1099e-11	KIT/SEMA3D/PIK3CD/CYR61/IL6R/PTPRC/PROX1/FGR/PTAFR/SELP/PTGS2/PLAU/FERMT3/MCAM/NCKAP1L/C3AR1/CMKLR1/CTSH/CORO1A/CCL4/MIR21/CCL5/CCR7/ICAM1/C5AR1/FPR2/PLVAP/TNFAIP6/CXCR2/TACR1/IL1B/MMP9/HMOX1/RAC2/CCR1/LRRC15/CXCL8/PF4V1/CXCL1/CXCL13/PF4/PPBP/CXCL5/CXCL3/CXCL2/CXCL9/CXCL10/CXCL11/EDN1/PLA2G7/SOD2/IL6/GPNMB/LYN/HAS2/DOCK8/TEK/MIR126/CCL21/SEMA4D/SRPX2	61
GO:0042742	BP	GO:0042742	defense response to bacterium	42/770	256/16778	5.30398e-13	2.70944e-11	2.1099e-11	S100A9/IL6R/FCER1G/FGR/S100A12/S100A8/SELP/CLEC4D/LYZ/CLEC4E/RNASE6/IGHG4/IGHG2/IGHA1/IGHM/IGHV6-1/IGHV4-31/IGHV1-18/IGHV5-51/IGHV4-61/IGHV3-72/IRF8/NLRP1/HAMP/BCL3/C5AR1/ACP5/GNLY/SLC11A1/IGKC/SLPI/IGLL5/IGLC1/IGLC7/STAB1/CXCL13/TLR2/JCHAIN/PPBP/PLAC8/IL6/TNFSF8	42
GO:0050729	BP	GO:0050729	positive regulation of inflammatory response	28/770	119/16778	5.3287e-13	2.70944e-11	2.1099e-11	S100A9/FCER1G/GBP5/S100A12/S100A8/PTGS2/CCL18/CCL4/MIR21/CCL23/CCL3L3/CCR7/FFAR2/C3/VAMP8/IL1B/TGM2/OSM/TLR2/OSMR/PTGER4/PLA2G7/IL6/PIK3CG/IDO1/FABP4/IL33/BTK	28
GO:0071622	BP	GO:0071622	regulation of granulocyte chemotaxis	18/770	46/16778	5.63532e-13	2.8342e-11	2.20706e-11	NCKAP1L/C3AR1/CMKLR1/CCL5/CCR7/C5AR1/CXCR2/RAC2/CXCL8/PF4V1/CXCL1/PF4/PPBP/CXCL5/CXCL3/CXCL2/EDN1/CCL21	18
GO:0002440	BP	GO:0002440	production of molecular mediator of immune response	37/770	209/16778	1.24092e-12	6.17389e-11	4.80776e-11	KIT/FCER1G/PTPRC/TNFSF13B/CD226/FFAR2/LILRB1/CLC/POU2F2/IGKV4-1/IGKV3D-20/IGKV3D-15/IGKV3D-11/IGKV3D-7/IL18RAP/SLC11A1/IGKC/IGKV1-5/IGKV1-6/IGKV1-12/IGKV6-21/IGKV2-24/IGKV1-27/IGLV8-61/IGLV2-18/IGLV3-9/HMOX1/VPREB3/TLR2/IL7R/GAPT/MZB1/IL6/IL33/NR4A3/SASH3/BTK	37
GO:0051272	BP	GO:0051272	positive regulation of cellular component movement	61/770	495/16778	1.69969e-12	8.36644e-11	6.51515e-11	KIT/SEMA3D/PIK3CD/CYR61/IL6R/PTPRC/PROX1/FGR/PTAFR/SELP/PTGS2/PLAU/FERMT3/MCAM/NCKAP1L/C3AR1/CMKLR1/CTSH/CORO1A/CCL4/MIR21/CCL5/CCR7/ICAM1/C5AR1/FPR2/PLVAP/TNFAIP6/CXCR2/TACR1/IL1B/MMP9/HMOX1/RAC2/CCR1/LRRC15/CXCL8/PF4V1/CXCL1/CXCL13/PF4/PPBP/CXCL5/CXCL3/CXCL2/CXCL9/CXCL10/CXCL11/EDN1/PLA2G7/SOD2/IL6/GPNMB/LYN/HAS2/DOCK8/TEK/MIR126/CCL21/SEMA4D/SRPX2	61
GO:1902622	BP	GO:1902622	regulation of neutrophil migration	16/770	37/16778	1.73232e-12	8.43733e-11	6.57036e-11	NCKAP1L/C3AR1/CCR7/C5AR1/CXCR2/RAC2/CXCL8/PF4V1/CXCL1/PF4/PPBP/CXCL5/CXCL3/CXCL2/EDN1/CCL21	16
GO:0045576	BP	GO:0045576	mast cell activation	19/770	55/16778	1.7745e-12	8.55272e-11	6.66021e-11	KIT/PIK3CD/FCER1G/FGR/S100A12/CD84/LAT/CD300A/CD226/STXBP2/ADGRE2/VAMP8/HMOX1/RAC2/LCP2/PIK3CG/LYN/NR4A3/BTK	19
GO:0098542	BP	GO:0098542	defense response to other organism	59/770	473/16778	2.4005e-12	1.14506e-10	8.91688e-11	S100A9/IL6R/FCER1G/PTPRC/FGR/S100A12/S100A8/AIM2/SELP/BIRC3/CLEC4D/LYZ/CLEC4E/CLEC7A/ABCC9/OASL/RNASE6/RNASE2/IGHG4/IGHG2/IGHA1/IGHM/IGHV6-1/IGHV4-31/IGHV1-18/IGHV5-51/IGHV4-61/IGHV3-72/NLRC5/IRF8/NLRP1/HAMP/BCL3/C5AR1/LILRB1/ACP5/GNLY/SLC11A1/IGKC/IL1B/SLPI/IGLL5/IGLC1/IGLC7/STAB1/CXCL13/TLR2/JCHAIN/PF4/PPBP/CXCL9/CXCL10/PLAC8/IRF4/TNFAIP3/IL6/IL33/TNFSF8/TLR8	59
GO:0002703	BP	GO:0002703	regulation of leukocyte mediated immunity	32/770	164/16778	2.80333e-12	1.32357e-10	1.0307e-10	CADM3/FCER1G/PTPRC/FGR/PTAFR/SLAMF6/CD84/PTPN6/RIPK3/ITGAM/ARRB2/CD300A/CD226/VAV1/STXBP2/LILRB1/C3/ADGRE2/CLC/CEACAM1/VAMP8/IL18RAP/IL1B/ITGB2/HMOX1/RAC2/IL7R/IL6/LYN/WAS/SASH3/BTK	32
GO:0034341	BP	GO:0034341	response to interferon-gamma	34/770	184/16778	2.93451e-12	1.37151e-10	1.06803e-10	FCGR1A/PTAFR/GBP5/CD44/OASL/GCH1/CIITA/NLRC5/CCL22/IRF8/MEFV/CCL2/CCL18/CCL4/CCL5/CCL23/CCL3L3/SOCS3/STXBP2/ICAM1/IFI30/KYNU/SLC11A1/HCK/IRF4/EDN1/HLA-A/HLA-DRA/HLA-DQA1/HLA-DQA2/HLA-B/HLA-DQB2/CCL21/WAS	34
GO:0030098	BP	GO:0030098	lymphocyte differentiation	47/770	327/16778	3.0622e-12	1.41688e-10	1.10336e-10	KIT/PIK3CD/CD2/FCER1G/PTPRC/PTPN22/SLAMF6/CD3E/SPI1/CD3D/PTPN6/CLEC4D/NCKAP1L/CLEC4E/GPR183/PNP/RIPK3/ADGRG3/PLCG2/MIR21/IKZF3/CCR7/VAV1/CD79A/BCL3/LILRB4/POU2F2/LILRB2/CTLA4/INPP5D/NFAM1/CD86/EOMES/CD80/IL7R/PTGER4/EGR1/DOCK2/IRF4/HLA-DOA/VNN1/IL6/IKZF1/INHBA/TNFSF8/SASH3/BTK	47
GO:0071219	BP	GO:0071219	cellular response to molecule of bacterial origin	33/770	176/16778	4.0467e-12	1.85387e-10	1.44365e-10	NR1D1/TNFRSF1B/PTAFR/PTPN22/CARD16/IRF8/CCL2/CSF3/MIR21/CCL5/ICAM1/HAMP/ZFP36/LILRB1/LILRB2/IL1B/HCK/CD86/CD80/STAP1/CXCL8/TLR2/CXCL10/CD180/CD14/LY86/TNFAIP3/TREM2/IL6/LYN/LY96/TRIB1/ABCA1	33
GO:0071222	BP	GO:0071222	cellular response to lipopolysaccharide	32/770	168/16778	5.52723e-12	2.5073e-10	1.9525e-10	NR1D1/TNFRSF1B/PTAFR/PTPN22/CARD16/IRF8/CCL2/CSF3/MIR21/CCL5/ICAM1/HAMP/ZFP36/LILRB1/LILRB2/IL1B/HCK/CD86/CD80/STAP1/CXCL8/TLR2/CXCL10/CD180/CD14/LY86/TNFAIP3/IL6/LYN/LY96/TRIB1/ABCA1	32
GO:0002683	BP	GO:0002683	negative regulation of immune system process	53/770	408/16778	6.87581e-12	3.08877e-10	2.4053e-10	LGR4/NR1D1/HIST1H4D/BMP5/LRRC17/MNDA/FCER1G/PTPRC/PTPN22/CD84/LPXN/LRRC32/PTPN6/GREM1/NLRC5/ARRB2/CCL2/MIR21/CD300A/ZFP36/LILRB1/LILRB4/CEACAM1/LILRB3/LILRB2/LILRA4/CTLA4/CXCR2/INPP5D/HMOX1/CD86/CD80/GPR171/STAP1/PF4/IL7R/PTGER4/CD14/IRF4/LST1/TNFAIP3/HLA-DOA/ADGRF5/TNFRSF21/GPNMB/INHBA/IDO1/LYN/LY96/TRIB1/IL33/CCL21/BTK	53
GO:0006910	BP	GO:0006910	phagocytosis, recognition	16/770	40/16778	7.42929e-12	3.30532e-10	2.57393e-10	CLEC7A/IGHG4/IGHG2/IGHA1/IGHM/IGHV6-1/IGHV4-31/IGHV1-18/IGHV5-51/IGHV4-61/IGHV3-72/IGKC/IGLL5/IGLC1/IGLC7/FCN1	16
GO:0072676	BP	GO:0072676	lymphocyte migration	23/770	89/16778	7.97142e-12	3.51274e-10	2.73546e-10	PIK3CD/CH25H/SAA1/GPR183/RIPK3/CCL22/CCL2/CCL18/CCL4/CCL5/CCL23/CCL3L3/CCR7/CXCL13/CXCL9/CXCL10/CXCL11/STK10/PIK3CG/MYO1G/DOCK8/CCL21/CXCR3	23
GO:0002699	BP	GO:0002699	positive regulation of immune effector process	32/770	171/16778	9.06272e-12	3.95596e-10	3.0806e-10	CADM3/FCER1G/FGR/PTAFR/SLAMF6/CD84/ITGAM/MIR21/CD300A/CD226/VAV1/STXBP2/FFAR2/LILRB1/C3/ADGRE2/VAMP8/IL18RAP/IL1B/ITGB2/HMOX1/RAC2/CD86/CD80/MZB1/HLA-DMB/IL6/LYN/IL33/NR4A3/SASH3/BTK	32
GO:0016485	BP	GO:0016485	protein processing	44/770	304/16778	1.21109e-11	5.20117e-10	4.05027e-10	PCSK2/CTSS/SRGN/PLAU/BIRC3/CARD16/C3AR1/YME1L1/GZMB/IGHG4/IGHG2/IGHV3-48/IGHV1-69/IGHV3-33/CTSH/C5AR1/C3/IGKV4-1/IGKV1-39/IGKV1D-33/IGKV2D-28/IGKV3D-20/IGKV3D-11/IL1R2/IGKC/IGKV1-5/IGKV1-12/IGKV1-16/IGKV1-17/IGKV2-30/IGLV6-57/IGLV7-43/IGLV1-40/IGLV3-21/IGLV3-19/IGLV2-11/IGLC1/IGLC7/CPA3/CFI/C2/CFB/C4A/C4B	44
GO:0071674	BP	GO:0071674	mononuclear cell migration	21/770	75/16778	1.21402e-11	5.20117e-10	4.05027e-10	BMP5/IL6R/S100A12/C3AR1/CMKLR1/GREM1/CCL22/CCL2/CCL18/CCL4/CCL5/CCL23/CCL3L3/C5AR1/FPR2/CCR1/CXCL10/PLA2G7/IL6/LYN/CCL21	21
GO:0071216	BP	GO:0071216	cellular response to biotic stimulus	34/770	197/16778	2.12772e-11	9.03207e-10	7.03349e-10	NR1D1/TNFRSF1B/PTAFR/PTPN22/CARD16/IRF8/CCL2/CSF3/MIR21/CCL5/ICAM1/HAMP/ZFP36/LILRB1/LILRB2/IL1B/HCK/CD86/CD80/STAP1/CXCL8/TLR2/CXCL10/CD180/CD14/LY86/TNFAIP3/TREM2/IL6/LYN/LY96/TRIB1/ABCA1/BTK	34
GO:0001819	BP	GO:0001819	positive regulation of cytokine production	51/770	399/16778	3.17314e-11	1.33474e-09	1.03939e-09	CD2/IL6R/FCER1G/FGR/PTAFR/MCOLN2/GBP5/PTPN22/AIM2/SLAMF6/PTGS2/SAA1/BIRC3/CD3E/C3AR1/CLEC4E/PLCG2/IRF8/MIR21/NLRP1/CCR7/CD226/FFAR2/BCL3/C5AR1/C3/LILRB2/SLC11A1/IL1B/SULF2/ZBP1/HMOX1/NFAM1/CD86/CD80/TLR2/PF4/PTGER4/EGR1/CD14/IRF4/IL6/IDO1/LY96/IL33/NR4A3/ORM2/FCN1/TLR8/CYBB/SASH3	51
GO:0048247	BP	GO:0048247	lymphocyte chemotaxis	18/770	57/16778	3.85185e-11	1.60563e-09	1.25034e-09	PIK3CD/CH25H/SAA1/GPR183/CCL22/CCL2/CCL18/CCL4/CCL5/CCL23/CCL3L3/CXCL13/CXCL9/CXCL10/CXCL11/PIK3CG/CCL21/CXCR3	18
GO:0002279	BP	GO:0002279	mast cell activation involved in immune response	16/770	44/16778	4.14502e-11	1.69726e-09	1.3217e-09	KIT/PIK3CD/FCER1G/FGR/CD84/LAT/CD300A/STXBP2/ADGRE2/VAMP8/HMOX1/RAC2/PIK3CG/LYN/NR4A3/BTK	16
GO:0043303	BP	GO:0043303	mast cell degranulation	16/770	44/16778	4.14502e-11	1.69726e-09	1.3217e-09	KIT/PIK3CD/FCER1G/FGR/CD84/LAT/CD300A/STXBP2/ADGRE2/VAMP8/HMOX1/RAC2/PIK3CG/LYN/NR4A3/BTK	16
GO:0045088	BP	GO:0045088	regulation of innate immune response	52/770	415/16778	4.27024e-11	1.73319e-09	1.34968e-09	LGR4/MAP2K6/NR1D1/S100A9/CADM3/FCER1G/FGR/GBP5/PTPN22/CTSS/S100A8/AIM2/SLAMF6/PIK3AP1/BIRC3/PTPN6/CLEC4A/CLEC4D/MUCL1/CLEC4C/CLEC4E/CLEC7A/ITGAM/NLRC5/PLCG2/ARRB2/MIR21/CD300A/CCL5/ICAM2/SOCS3/CD226/VAV1/FFAR2/LILRB1/CEACAM1/LILRA4/IL18RAP/HCK/ZBP1/ITGB2/TLR2/LRRC70/CD180/CD14/IRF4/TNFAIP3/LYN/LY96/FCN1/TLR8/BTK	52
GO:0045089	BP	GO:0045089	positive regulation of innate immune response	46/770	341/16778	4.83718e-11	1.94623e-09	1.51558e-09	LGR4/MAP2K6/NR1D1/S100A9/CADM3/FCER1G/GBP5/PTPN22/CTSS/S100A8/AIM2/SLAMF6/PIK3AP1/BIRC3/CLEC4A/CLEC4D/MUCL1/CLEC4C/CLEC4E/CLEC7A/ITGAM/NLRC5/PLCG2/ARRB2/CD300A/CCL5/ICAM2/CD226/VAV1/FFAR2/LILRA4/IL18RAP/HCK/ZBP1/ITGB2/TLR2/LRRC70/CD180/CD14/IRF4/TNFAIP3/LYN/LY96/FCN1/TLR8/BTK	46
GO:0072503	BP	GO:0072503	cellular divalent inorganic cation homeostasis	54/770	447/16778	7.24691e-11	2.89064e-09	2.25101e-09	ATP1A2/ATP1B1/GRIA1/TRDN/CALB1/RGN/S100A9/PTPRC/CASQ2/S100A8/ADM/SAA1/APLNR/PTPN6/C3AR1/GPR65/CORO1A/MT1H/PLCG2/MT1G/ATP2A3/CCL5/CCL23/CCR7/S1PR4/APOE/C5AR1/FPR2/FPR3/GPR4/FPR1/CXCR2/SLC11A1/TACR1/CXCR4/TGM2/CCR4/XCR1/CCR1/CXCL13/EDNRA/CXCL9/CXCL10/CXCL11/PTGER4/EDN1/ITPR3/PIK3CG/LYN/CCL21/P2RY10/CXCR3/CLIC2/P2RY8	54
GO:0071346	BP	GO:0071346	cellular response to interferon-gamma	30/770	164/16778	7.3277e-11	2.89789e-09	2.25666e-09	FCGR1A/PTAFR/GBP5/CD44/OASL/CIITA/NLRC5/CCL22/IRF8/CCL2/CCL18/CCL4/CCL5/CCL23/CCL3L3/SOCS3/STXBP2/ICAM1/IFI30/HCK/IRF4/EDN1/HLA-A/HLA-DRA/HLA-DQA1/HLA-DQA2/HLA-B/HLA-DQB2/CCL21/WAS	30
GO:0002448	BP	GO:0002448	mast cell mediated immunity	16/770	46/16778	9.04734e-11	3.54763e-09	2.76263e-09	KIT/PIK3CD/FCER1G/FGR/CD84/LAT/CD300A/STXBP2/ADGRE2/VAMP8/HMOX1/RAC2/PIK3CG/LYN/NR4A3/BTK	16
GO:0072507	BP	GO:0072507	divalent inorganic cation homeostasis	55/770	464/16778	9.96395e-11	3.87422e-09	3.01695e-09	ATP1A2/ATP1B1/GRIA1/TRDN/CALB1/RGN/S100A9/PTPRC/CASQ2/S100A8/ADM/SAA1/APLNR/PTPN6/C3AR1/GPR65/CORO1A/MT1H/PLCG2/MT1G/TMC8/ATP2A3/CCL5/CCL23/CCR7/S1PR4/APOE/C5AR1/FPR2/FPR3/GPR4/FPR1/CXCR2/SLC11A1/TACR1/CXCR4/TGM2/CCR4/XCR1/CCR1/CXCL13/EDNRA/CXCL9/CXCL10/CXCL11/PTGER4/EDN1/ITPR3/PIK3CG/LYN/CCL21/P2RY10/CXCR3/CLIC2/P2RY8	55
GO:0007204	BP	GO:0007204	positive regulation of cytosolic calcium ion concentration	41/770	290/16778	1.29243e-10	4.98338e-09	3.88068e-09	ATP1A2/TRDN/PTPRC/CASQ2/ADM/SAA1/APLNR/PTPN6/C3AR1/GPR65/CORO1A/PLCG2/CCR7/S1PR4/C5AR1/FPR2/FPR3/GPR4/FPR1/CXCR2/TACR1/CXCR4/TGM2/CCR4/XCR1/CCR1/CXCL13/EDNRA/CXCL9/CXCL10/CXCL11/PTGER4/EDN1/ITPR3/PIK3CG/LYN/CCL21/P2RY10/CXCR3/CLIC2/P2RY8	41
GO:0030217	BP	GO:0030217	T cell differentiation	35/770	223/16778	1.66587e-10	6.35856e-09	4.95157e-09	KIT/PIK3CD/CD2/FCER1G/PTPRC/PTPN22/SLAMF6/CD3E/CD3D/CLEC4D/NCKAP1L/CLEC4E/GPR183/PNP/RIPK3/MIR21/CCR7/VAV1/BCL3/LILRB4/LILRB2/CTLA4/CD86/EOMES/CD80/IL7R/PTGER4/EGR1/DOCK2/IRF4/HLA-DOA/VNN1/IL6/TNFSF8/SASH3	35
GO:0070486	BP	GO:0070486	leukocyte aggregation	9/770	12/16778	1.67656e-10	6.35856e-09	4.95157e-09	S100A9/S100A8/CD44/IL1B/RAC2/STK10/HAS2/NR4A3/SEMA4D	9
GO:0042098	BP	GO:0042098	T cell proliferation	30/770	170/16778	1.84258e-10	6.9314e-09	5.39765e-09	PTPRC/CD3E/LRRC32/PTPN6/NCKAP1L/TNFSF13B/PNP/RIPK3/CORO1A/MIR21/CCL5/LILRB1/RASAL3/CLC/LILRB2/CTLA4/SLC11A1/IL1B/RAC2/CD86/CD80/DOCK2/HLA-DMB/TNFRSF21/IL6/GPNMB/PIK3CG/IDO1/DOCK8/SASH3	30
GO:0051480	BP	GO:0051480	regulation of cytosolic calcium ion concentration	43/770	320/16778	2.37257e-10	8.85315e-09	6.89416e-09	ATP1A2/GRIA1/TRDN/CALB1/PTPRC/CASQ2/ADM/SAA1/APLNR/PTPN6/C3AR1/GPR65/CORO1A/PLCG2/CCR7/S1PR4/C5AR1/FPR2/FPR3/GPR4/FPR1/CXCR2/TACR1/CXCR4/TGM2/CCR4/XCR1/CCR1/CXCL13/EDNRA/CXCL9/CXCL10/CXCL11/PTGER4/EDN1/ITPR3/PIK3CG/LYN/CCL21/P2RY10/CXCR3/CLIC2/P2RY8	43
GO:0050663	BP	GO:0050663	cytokine secretion	32/770	193/16778	2.42233e-10	8.96648e-09	6.98242e-09	LGR4/CD2/FGR/MCOLN2/GBP5/PTPN22/S100A12/AIM2/CHI3L1/SRGN/SAA1/LRRC32/CARD16/CLEC4E/PNP/NLRP1/CCR7/FFAR2/LILRB1/IL1R2/IL1B/TLR2/PTGER4/CD14/LCP2/TNFRSF21/LYN/IL33/ORM2/ABCA1/FCN1/TLR8	32
GO:0002286	BP	GO:0002286	T cell activation involved in immune response	22/770	96/16778	2.87376e-10	1.05531e-08	8.21794e-09	CD1C/FCER1G/SLAMF6/APBB1IP/CLEC4D/CLEC4E/LCP1/GPR183/ITGAL/MIR21/ICAM1/BCL3/LILRB1/CEACAM1/SLC11A1/CD86/EOMES/CD80/PTGER4/IRF4/HLA-DMB/IL6	22
GO:0002377	BP	GO:0002377	immunoglobulin production	26/770	134/16778	3.56068e-10	1.29727e-08	1.01021e-08	PTPRC/TNFSF13B/POU2F2/IGKV4-1/IGKV3D-20/IGKV3D-15/IGKV3D-11/IGKV3D-7/IGKC/IGKV1-5/IGKV1-6/IGKV1-12/IGKV6-21/IGKV2-24/IGKV1-27/IGLV8-61/IGLV2-18/IGLV3-9/VPREB3/IL7R/GAPT/MZB1/IL6/IL33/SASH3/BTK	26
GO:0050871	BP	GO:0050871	positive regulation of B cell activation	22/770	98/16778	4.39325e-10	1.58809e-08	1.23668e-08	PTPRC/NCKAP1L/TNFSF13B/GPR183/IGHG4/IGHG2/IGHA1/IGHM/IGHV6-1/IGHV4-31/IGHV1-18/IGHV5-51/IGHV4-61/IGHV3-72/INPP5D/IGKC/IGLL5/IGLC1/IGLC7/IL6/SASH3/BTK	22
GO:0002548	BP	GO:0002548	monocyte chemotaxis	17/770	59/16778	6.75995e-10	2.42467e-08	1.88815e-08	IL6R/S100A12/GREM1/CCL22/CCL2/CCL18/CCL4/CCL5/CCL23/CCL3L3/FPR2/CCR1/CXCL10/PLA2G7/IL6/LYN/CCL21	17
GO:0002886	BP	GO:0002886	regulation of myeloid leukocyte mediated immunity	15/770	45/16778	7.01427e-10	2.49654e-08	1.94412e-08	FCER1G/FGR/PTAFR/CD84/ITGAM/CD300A/STXBP2/C3/ADGRE2/VAMP8/ITGB2/HMOX1/RAC2/LYN/BTK	15
GO:0006874	BP	GO:0006874	cellular calcium ion homeostasis	49/770	411/16778	8.87672e-10	3.13531e-08	2.44154e-08	ATP1A2/ATP1B1/GRIA1/TRDN/CALB1/RGN/PTPRC/CASQ2/ADM/SAA1/APLNR/PTPN6/C3AR1/GPR65/CORO1A/PLCG2/ATP2A3/CCL5/CCL23/CCR7/S1PR4/APOE/C5AR1/FPR2/FPR3/GPR4/FPR1/CXCR2/TACR1/CXCR4/TGM2/CCR4/XCR1/CCR1/CXCL13/EDNRA/CXCL9/CXCL10/CXCL11/PTGER4/EDN1/ITPR3/PIK3CG/LYN/CCL21/P2RY10/CXCR3/CLIC2/P2RY8	49
GO:0051604	BP	GO:0051604	protein maturation	45/770	364/16778	1.38903e-09	4.86896e-08	3.79158e-08	PCSK2/CTSS/SRGN/PLAU/BIRC3/SORL1/CARD16/C3AR1/YME1L1/GZMB/IGHG4/IGHG2/IGHV3-48/IGHV1-69/IGHV3-33/CTSH/C5AR1/C3/IGKV4-1/IGKV1-39/IGKV1D-33/IGKV2D-28/IGKV3D-20/IGKV3D-11/IL1R2/IGKC/IGKV1-5/IGKV1-12/IGKV1-16/IGKV1-17/IGKV2-30/IGLV6-57/IGLV7-43/IGLV1-40/IGLV3-21/IGLV3-19/IGLV2-11/IGLC1/IGLC7/CPA3/CFI/C2/CFB/C4A/C4B	45
GO:0042129	BP	GO:0042129	regulation of T cell proliferation	26/770	145/16778	2.1145e-09	7.35625e-08	5.72849e-08	PTPRC/CD3E/LRRC32/PTPN6/NCKAP1L/TNFSF13B/PNP/RIPK3/CORO1A/MIR21/CCL5/LILRB1/RASAL3/CLC/LILRB2/CTLA4/IL1B/RAC2/CD86/CD80/HLA-DMB/TNFRSF21/IL6/GPNMB/IDO1/SASH3	26
GO:0055074	BP	GO:0055074	calcium ion homeostasis	49/770	422/16778	2.17154e-09	7.4983e-08	5.83911e-08	ATP1A2/ATP1B1/GRIA1/TRDN/CALB1/RGN/PTPRC/CASQ2/ADM/SAA1/APLNR/PTPN6/C3AR1/GPR65/CORO1A/PLCG2/ATP2A3/CCL5/CCL23/CCR7/S1PR4/APOE/C5AR1/FPR2/FPR3/GPR4/FPR1/CXCR2/TACR1/CXCR4/TGM2/CCR4/XCR1/CCR1/CXCL13/EDNRA/CXCL9/CXCL10/CXCL11/PTGER4/EDN1/ITPR3/PIK3CG/LYN/CCL21/P2RY10/CXCR3/CLIC2/P2RY8	49
GO:0070664	BP	GO:0070664	negative regulation of leukocyte proliferation	18/770	72/16778	2.68709e-09	9.20975e-08	7.17186e-08	MNDA/LRRC32/PTPN6/GREM1/CD300A/LILRB1/LILRB2/CTLA4/INPP5D/CD86/CD80/LST1/TNFAIP3/TNFRSF21/GPNMB/IDO1/LYN/BTK	18
GO:0001906	BP	GO:0001906	cell killing	25/770	137/16778	2.95814e-09	1.00642e-07	7.83725e-08	CADM3/SLAMF7/PTPRC/S100A12/SLAMF6/PTPN6/LYZ/RIPK3/GZMB/CTSH/CORO1A/ARRB2/CD226/VAV1/STXBP2/ICAM1/HAMP/LILRB1/CEACAM1/GNLY/IL18RAP/APOL1/STAP1/PF4/IL7R	25
GO:0030099	BP	GO:0030099	myeloid cell differentiation	46/770	386/16778	2.98434e-09	1.00792e-07	7.84893e-08	THRA/KIT/HIST1H4D/LRRC17/PIK3CD/CSF3R/SPI1/PTPN6/NCKAP1L/NFE2/ZNF385A/GPR183/FOS/AHSP/IRF8/MT1G/CSF3/EVI2B/CCR7/JUNB/KLF2/ZFP36/LILRB1/LILRB4/CEACAM1/LILRB3/INPP5D/MMP9/LIF/NBEAL2/CCR1/HCLS1/GPR171/TLR2/PF4/IRF4/CD109/HIST1H3B/HIST1H3I/SNX10/IKZF1/INHBA/LYN/TRIB1/NR4A3/ALAS2	46
GO:0045730	BP	GO:0045730	respiratory burst	12/770	30/16778	3.23339e-09	1.08412e-07	8.44233e-08	PIK3CD/NCF2/IGHA1/SLC11A1/HCK/NCF4/RAC2/JCHAIN/NCF1B/PIK3CG/NCF1C/CYBB	12
GO:0043300	BP	GO:0043300	regulation of leukocyte degranulation	14/770	43/16778	3.70688e-09	1.23394e-07	9.60898e-08	FCER1G/FGR/PTAFR/CD84/ITGAM/CD300A/STXBP2/ADGRE2/CEACAM1/VAMP8/ITGB2/HMOX1/RAC2/LYN	14
GO:0008037	BP	GO:0008037	cell recognition	27/770	160/16778	4.13696e-09	1.36726e-07	1.06472e-07	GLIPR1L2/CNTN4/ROBO2/GAP43/CLGN/CADM3/CLEC7A/IGHG4/IGHG2/IGHA1/IGHM/IGHV6-1/IGHV4-31/IGHV1-18/IGHV5-51/IGHV4-61/IGHV3-72/CCR7/CD226/IGKC/IGLL5/IGLC1/IGLC7/DOCK2/DOCK8/CCL21/FCN1	27
GO:0071887	BP	GO:0071887	leukocyte apoptotic process	21/770	101/16778	4.80615e-09	1.57717e-07	1.22818e-07	PIK3CD/FCER1G/CD3G/HCAR2/RIPK3/CCL5/CCR7/HSH2D/LILRB1/CLC/CXCR2/HCLS1/TNFRSF21/IL6/GIMAP8/IDO1/LYN/DOCK8/NR4A3/CCL21/BTK	21
GO:0060627	BP	GO:0060627	regulation of vesicle-mediated transport	52/770	474/16778	5.02908e-09	1.6387e-07	1.2761e-07	SYT2/SYT1/LRRTM2/SH3GL2/SGIP1/FCER1G/FGR/PTAFR/CD84/SELE/SORL1/NCKAP1L/TC2N/GREM1/C2CD4B/CORO1A/ITGAM/PLCG2/ARRB2/CCL2/CD300A/DOC2B/STXBP2/APOE/APOC1/LILRB1/C3/ADGRE2/CEACAM1/VAMP8/SLC11A1/IL1B/SIRPA/HCK/SIRPB1/ITGB2/HMOX1/RAC2/STAP1/TLR2/DOCK2/MCTP1/CD14/C2/C4A/C4B/SYTL3/MICAL1/SFRP4/LYN/CCL21/TBC1D2	52
GO:0031663	BP	GO:0031663	lipopolysaccharide-mediated signaling pathway	15/770	53/16778	9.01609e-09	2.9173e-07	2.27178e-07	PTAFR/PTPN22/CARD16/CCL2/CCL5/IL1B/HCK/TLR2/CD180/CD14/LY86/TNFAIP3/LYN/LY96/TRIB1	15
GO:0002758	BP	GO:0002758	innate immune response-activating signal transduction	36/770	273/16778	1.15969e-08	3.72632e-07	2.90178e-07	LGR4/MAP2K6/NR1D1/S100A9/FCER1G/PTPN22/CTSS/S100A8/PIK3AP1/BIRC3/CLEC4A/CLEC4D/MUCL1/CLEC4C/CLEC4E/CLEC7A/ITGAM/PLCG2/ARRB2/CD300A/ICAM2/FFAR2/LILRA4/HCK/ITGB2/TLR2/LRRC70/CD180/CD14/IRF4/TNFAIP3/LYN/LY96/FCN1/TLR8/BTK	36
GO:0002675	BP	GO:0002675	positive regulation of acute inflammatory response	11/770	27/16778	1.17709e-08	3.75615e-07	2.92501e-07	FCER1G/PTGS2/CCR7/FFAR2/C3/IL1B/OSM/OSMR/IL6/PIK3CG/BTK	11
GO:0001909	BP	GO:0001909	leukocyte mediated cytotoxicity	19/770	88/16778	1.34802e-08	4.27211e-07	3.3268e-07	CADM3/SLAMF7/PTPRC/SLAMF6/PTPN6/RIPK3/GZMB/CTSH/CORO1A/ARRB2/CD226/VAV1/STXBP2/ICAM1/LILRB1/CEACAM1/IL18RAP/STAP1/IL7R	19
GO:0045123	BP	GO:0045123	cellular extravasation	14/770	47/16778	1.36158e-08	4.28575e-07	3.33742e-07	PIK3CD/PTAFR/SELP/SELL/SELE/SELPLG/RIPK3/CCL2/ICAM1/PLVAP/ITGB2/PTGER4/PIK3CG/CCL21	14
GO:0001818	BP	GO:0001818	negative regulation of cytokine production	33/770	239/16778	1.51821e-08	4.74646e-07	3.69619e-07	LGR4/PTPN22/CD84/SRGN/LRRC32/CARD16/NCKAP1L/CMKLR1/NLRC5/MEFV/ARRB2/MIR21/KLF2/ZFP36/BCL3/LILRB1/ACP5/CEACAM1/LILRA4/IL1R2/SLC11A1/INPP5D/HMOX1/PTGER4/TNFAIP3/TNFRSF21/IL6/GPNMB/INHBA/IDO1/IL33/TLR8/BTK	33
GO:0002218	BP	GO:0002218	activation of innate immune response	37/770	290/16778	1.77415e-08	5.50939e-07	4.29029e-07	LGR4/MAP2K6/NR1D1/S100A9/FCER1G/PTPN22/CTSS/S100A8/AIM2/PIK3AP1/BIRC3/CLEC4A/CLEC4D/MUCL1/CLEC4C/CLEC4E/CLEC7A/ITGAM/PLCG2/ARRB2/CD300A/ICAM2/FFAR2/LILRA4/HCK/ITGB2/TLR2/LRRC70/CD180/CD14/IRF4/TNFAIP3/LYN/LY96/FCN1/TLR8/BTK	37
GO:0002285	BP	GO:0002285	lymphocyte activation involved in immune response	26/770	160/16778	1.80157e-08	5.55723e-07	4.32755e-07	CD1C/FCER1G/SLAMF6/APBB1IP/CLEC4D/CLEC4E/LCP1/GPR183/CORO1A/ITGAL/PLCG2/MIR21/ICAM1/BCL3/LILRB1/CEACAM1/SLC11A1/CD86/EOMES/CD80/PTGER4/GAPT/CD180/IRF4/HLA-DMB/IL6	26
GO:0072678	BP	GO:0072678	T cell migration	14/770	48/16778	1.84175e-08	5.64356e-07	4.39478e-07	PIK3CD/GPR183/RIPK3/CCL2/CCL5/CXCL13/CXCL9/CXCL10/CXCL11/PIK3CG/MYO1G/DOCK8/CCL21/CXCR3	14
GO:0050764	BP	GO:0050764	regulation of phagocytosis	17/770	72/16778	1.88491e-08	5.73782e-07	4.46818e-07	FCER1G/FGR/NCKAP1L/CCL2/CD300A/C3/SLC11A1/IL1B/SIRPA/HCK/SIRPB1/STAP1/TLR2/DOCK2/C2/C4A/C4B	17
GO:0002221	BP	GO:0002221	pattern recognition receptor signaling pathway	27/770	173/16778	2.3262e-08	7.03484e-07	5.4782e-07	LGR4/MAP2K6/NR1D1/S100A9/PTPN22/CTSS/S100A8/PIK3AP1/BIRC3/CLEC7A/ITGAM/ARRB2/CD300A/FFAR2/LILRA4/ITGB2/TLR2/LRRC70/CD180/CD14/IRF4/TNFAIP3/LYN/LY96/FCN1/TLR8/BTK	27
GO:0032418	BP	GO:0032418	lysosome localization	16/770	65/16778	2.60902e-08	7.83893e-07	6.10436e-07	KIT/PIK3CD/FCER1G/FGR/CD84/LAT/CD300A/STXBP2/ADGRE2/VAMP8/HMOX1/RAC2/PIK3CG/LYN/NR4A3/BTK	16
GO:0002224	BP	GO:0002224	toll-like receptor signaling pathway	23/770	131/16778	2.70098e-08	8.06285e-07	6.27874e-07	LGR4/NR1D1/S100A9/PTPN22/CTSS/S100A8/PIK3AP1/BIRC3/ITGAM/ARRB2/CD300A/LILRA4/ITGB2/TLR2/LRRC70/CD180/CD14/IRF4/TNFAIP3/LYN/LY96/TLR8/BTK	23
GO:2000106	BP	GO:2000106	regulation of leukocyte apoptotic process	18/770	83/16778	3.01244e-08	8.93497e-07	6.95788e-07	PIK3CD/FCER1G/CD3G/HCAR2/RIPK3/CCL5/CCR7/HSH2D/LILRB1/CXCR2/HCLS1/GIMAP8/IDO1/LYN/DOCK8/NR4A3/CCL21/BTK	18
GO:0042100	BP	GO:0042100	B cell proliferation	19/770	93/16778	3.50292e-08	1.02735e-06	8.00024e-07	MNDA/PTPRC/MS4A1/NCKAP1L/TNFSF13B/GPR183/CD300A/IKZF3/CD79A/CTLA4/INPP5D/IL7R/GAPT/CD180/MZB1/TNFRSF21/LYN/SASH3/BTK	19
GO:0048872	BP	GO:0048872	homeostasis of number of cells	32/770	235/16778	3.50814e-08	1.02735e-06	8.00024e-07	LGR4/THRA/KIT/PIK3CD/FCER1G/SPI1/NCKAP1L/HCAR2/TNFSF13B/GPR183/RIPK3/LAT/CORO1A/AHSP/CCR7/KLF2/ZFP36/CXCR2/INPP5D/HMOX1/CCR4/HCLS1/IL7R/GAPT/TNFAIP3/IL6/IKZF1/INHBA/LYN/GPR174/SASH3/ALAS2	32
GO:0030100	BP	GO:0030100	regulation of endocytosis	31/770	224/16778	3.92624e-08	1.14256e-06	8.8974e-07	LRRTM2/SH3GL2/SGIP1/FCER1G/FGR/SELE/NCKAP1L/GREM1/PLCG2/ARRB2/CCL2/CD300A/APOE/APOC1/LILRB1/C3/SLC11A1/IL1B/SIRPA/HCK/SIRPB1/STAP1/TLR2/DOCK2/MCTP1/CD14/C2/C4A/C4B/SFRP4/CCL21	31
GO:0002573	BP	GO:0002573	myeloid leukocyte differentiation	28/770	190/16778	4.58142e-08	1.32489e-06	1.03172e-06	KIT/LRRC17/PIK3CD/SPI1/GPR183/FOS/MT1G/CSF3/EVI2B/CCR7/JUNB/LILRB1/LILRB4/CEACAM1/LILRB3/INPP5D/MMP9/LIF/CCR1/HCLS1/TLR2/PF4/IRF4/CD109/SNX10/INHBA/LYN/TRIB1	28
GO:0033003	BP	GO:0033003	regulation of mast cell activation	12/770	37/16778	5.14572e-08	1.47621e-06	1.14956e-06	FCER1G/FGR/CD84/CD300A/CD226/STXBP2/ADGRE2/VAMP8/HMOX1/RAC2/LYN/NR4A3	12
GO:0032945	BP	GO:0032945	negative regulation of mononuclear cell proliferation	16/770	68/16778	5.20039e-08	1.47621e-06	1.14956e-06	MNDA/LRRC32/PTPN6/CD300A/LILRB1/LILRB2/CTLA4/INPP5D/CD86/CD80/LST1/TNFRSF21/GPNMB/IDO1/LYN/BTK	16
GO:0050672	BP	GO:0050672	negative regulation of lymphocyte proliferation	16/770	68/16778	5.20039e-08	1.47621e-06	1.14956e-06	MNDA/LRRC32/PTPN6/CD300A/LILRB1/LILRB2/CTLA4/INPP5D/CD86/CD80/LST1/TNFRSF21/GPNMB/IDO1/LYN/BTK	16
GO:0050878	BP	GO:0050878	regulation of body fluid levels	51/770	494/16778	5.24051e-08	1.47853e-06	1.15137e-06	ERBB4/TP63/PIK3CD/S100A9/FCER1G/CYP4A11/GJA5/SELP/PLAU/ADM/SAA1/FERMT3/HBD/APLNR/PTPN6/VWF/NFE2/ZNF385A/ADCY4/SERPINA1/LAT/PLCG2/ARRB2/P2RX1/PIK3R5/VAV1/APOE/CEACAM1/PLAUR/PLEK/VAMP8/TACR1/FAP/RAC2/PF4V1/MMRN1/PF4/LCP2/EDN1/ITPR3/HIST1H3B/HIST1H3I/MICAL1/IL6/AQP1/PIK3CG/TFPI2/LYN/HAS2/DOCK8/WAS	51
GO:0060333	BP	GO:0060333	interferon-gamma-mediated signaling pathway	18/770	86/16778	5.40409e-08	1.51544e-06	1.18011e-06	FCGR1A/PTAFR/CD44/OASL/CIITA/NLRC5/IRF8/SOCS3/ICAM1/IFI30/HCK/IRF4/HLA-A/HLA-DRA/HLA-DQA1/HLA-DQA2/HLA-B/HLA-DQB2	18
GO:0007599	BP	GO:0007599	hemostasis	40/770	342/16778	5.45395e-08	1.52021e-06	1.18382e-06	PIK3CD/S100A9/FCER1G/SELP/PLAU/SAA1/FERMT3/HBD/PTPN6/VWF/NFE2/ZNF385A/SERPINA1/LAT/PLCG2/ARRB2/P2RX1/PIK3R5/VAV1/APOE/CEACAM1/PLAUR/PLEK/FAP/RAC2/PF4V1/MMRN1/PF4/LCP2/EDN1/ITPR3/HIST1H3B/HIST1H3I/MICAL1/IL6/PIK3CG/TFPI2/LYN/DOCK8/WAS	40
GO:0070371	BP	GO:0070371	ERK1 and ERK2 cascade	38/770	316/16778	5.64816e-08	1.56491e-06	1.21864e-06	ROR1/FGFR2/ERBB4/KIT/MUSK/CYR61/ATF3/PTPN22/CHI3L1/CD44/PTPN6/GPR183/CTSH/CCL22/ARRB2/CCL2/CCL18/CCL4/MIR21/CCL5/CCL23/CCL3L3/CCR7/ICAM1/C5AR1/FPR2/CEACAM1/IL1B/LIF/CCR1/PTGER4/DUSP1/TREM2/GPNMB/LYN/TEK/MIR126/CCL21	38
GO:0019932	BP	GO:0019932	second-messenger-mediated signaling	39/770	332/16778	7.12121e-08	1.9613e-06	1.52731e-06	ATP1A2/ATP1B1/TRDN/RGN/CASQ2/SELP/SELE/ADM/CD3E/APLNR/CMKLR1/GPR65/ADCY4/LAT/PLCG2/CCL4/RASD1/S1PR4/APOE/FPR2/FPR1/PLEK/CXCR4/CALCRL/CXCL8/PF4/CXCL9/CXCL10/CXCL11/PTGER4/ADRB2/MCTP1/EDN1/ITPR3/TREM2/ABCA1/CXCR3/BTK/CLIC2	39
GO:0002822	BP	GO:0002822	regulation of adaptive immune response based on somatic recombination of immune receptors built from immunoglobulin superfamily domains	21/770	117/16778	7.29567e-08	1.99746e-06	1.55547e-06	FCER1G/PTPRC/PTPN6/TNFSF13B/RIPK3/MIR21/CD226/LILRB1/C3/CLC/CEACAM1/SLC11A1/IL1B/CD80/IL7R/TNFAIP3/IL6/IL33/WAS/SASH3/BTK	21
GO:0002695	BP	GO:0002695	negative regulation of leukocyte activation	24/770	149/16778	7.5426e-08	2.05292e-06	1.59866e-06	MNDA/PTPN22/CD84/LRRC32/PTPN6/MIR21/CD300A/LILRB1/CEACAM1/LILRB2/CTLA4/INPP5D/HMOX1/CD86/CD80/LST1/TNFAIP3/ADGRF5/TNFRSF21/GPNMB/INHBA/IDO1/LYN/BTK	24
GO:0002819	BP	GO:0002819	regulation of adaptive immune response	22/770	128/16778	8.0252e-08	2.1715e-06	1.691e-06	FCER1G/PTPRC/CD48/PTPN6/TNFSF13B/RIPK3/MIR21/CD226/LILRB1/C3/CLC/CEACAM1/SLC11A1/IL1B/CD80/IL7R/TNFAIP3/IL6/IL33/WAS/SASH3/BTK	22
GO:0032612	BP	GO:0032612	interleukin-1 production	17/770	79/16778	8.21665e-08	2.21037e-06	1.72127e-06	GBP5/AIM2/SAA1/CARD16/MEFV/ARRB2/NLRP1/CCR7/ACP5/CEACAM1/IL1R2/IL1B/EGR1/TNFAIP3/ORM2/ABCA1/TLR8	17
GO:1903305	BP	GO:1903305	regulation of regulated secretory pathway	21/770	119/16778	9.88165e-08	2.64291e-06	2.0581e-06	SYT2/SYT1/FCER1G/FGR/PTAFR/CD84/TC2N/C2CD4B/ITGAM/CD300A/DOC2B/STXBP2/ADGRE2/CEACAM1/VAMP8/ITGB2/HMOX1/RAC2/SYTL3/MICAL1/LYN	21
GO:0032609	BP	GO:0032609	interferon-gamma production	19/770	99/16778	1.00765e-07	2.67953e-06	2.08662e-06	CD2/PTPN22/SLAMF6/CD3E/RIPK3/IRF8/CCR7/CD226/BCL3/LILRB1/IL18RAP/SLC11A1/IL1B/EOMES/CD14/INHBA/IL33/TLR8/SASH3	19
GO:0007596	BP	GO:0007596	blood coagulation	39/770	337/16778	1.06254e-07	2.8071e-06	2.18596e-06	PIK3CD/S100A9/FCER1G/SELP/PLAU/SAA1/FERMT3/HBD/PTPN6/VWF/NFE2/SERPINA1/LAT/PLCG2/ARRB2/P2RX1/PIK3R5/VAV1/APOE/CEACAM1/PLAUR/PLEK/FAP/RAC2/PF4V1/MMRN1/PF4/LCP2/EDN1/ITPR3/HIST1H3B/HIST1H3I/MICAL1/IL6/PIK3CG/TFPI2/LYN/DOCK8/WAS	39
GO:0045807	BP	GO:0045807	positive regulation of endocytosis	22/770	130/16778	1.06775e-07	2.8071e-06	2.18596e-06	SGIP1/FCER1G/SELE/NCKAP1L/GREM1/PLCG2/ARRB2/CCL2/APOE/C3/SLC11A1/IL1B/SIRPA/SIRPB1/STAP1/DOCK2/CD14/C2/C4A/C4B/SFRP4/CCL21	22
GO:0070372	BP	GO:0070372	regulation of ERK1 and ERK2 cascade	36/770	300/16778	1.33212e-07	3.48232e-06	2.71177e-06	ROR1/FGFR2/ERBB4/KIT/MUSK/CYR61/ATF3/PTPN22/CHI3L1/CD44/PTPN6/GPR183/CCL22/ARRB2/CCL2/CCL18/CCL4/MIR21/CCL5/CCL23/CCL3L3/CCR7/ICAM1/C5AR1/FPR2/CEACAM1/IL1B/LIF/CCR1/DUSP1/TREM2/GPNMB/LYN/TEK/MIR126/CCL21	36
GO:0051924	BP	GO:0051924	regulation of calcium ion transport	30/770	225/16778	1.50301e-07	3.90699e-06	3.04247e-06	ATP1A2/ATP1B1/CACNB4/KCNE2/TRDN/RGN/CASQ2/CD84/PTGS2/APLNR/PTPN6/IL16/CORO1A/PLCG2/ARRB2/CCL2/CCL4/MIR21/P2RX1/CCL5/ICAM1/LILRB1/LILRB2/CCR1/CXCL9/CXCL10/CXCL11/PIK3CG/LYN/CLIC2	30
GO:0050817	BP	GO:0050817	coagulation	39/770	342/16778	1.57013e-07	4.05865e-06	3.16057e-06	PIK3CD/S100A9/FCER1G/SELP/PLAU/SAA1/FERMT3/HBD/PTPN6/VWF/NFE2/SERPINA1/LAT/PLCG2/ARRB2/P2RX1/PIK3R5/VAV1/APOE/CEACAM1/PLAUR/PLEK/FAP/RAC2/PF4V1/MMRN1/PF4/LCP2/EDN1/ITPR3/HIST1H3B/HIST1H3I/MICAL1/IL6/PIK3CG/TFPI2/LYN/DOCK8/WAS	39
GO:0036336	BP	GO:0036336	dendritic cell migration	10/770	27/16778	1.61987e-07	4.16397e-06	3.24259e-06	GPR183/CCL5/CCR7/CXCR2/CXCR4/CXCR1/CCR1/PIK3CG/DOCK8/CCL21	10
GO:0050866	BP	GO:0050866	negative regulation of cell activation	25/770	168/16778	1.97929e-07	5.05976e-06	3.94016e-06	MNDA/PTPN22/CD84/LRRC32/PTPN6/MIR21/CD300A/APOE/LILRB1/CEACAM1/LILRB2/CTLA4/INPP5D/HMOX1/CD86/CD80/LST1/TNFAIP3/ADGRF5/TNFRSF21/GPNMB/INHBA/IDO1/LYN/BTK	25
GO:1902105	BP	GO:1902105	regulation of leukocyte differentiation	32/770	253/16778	1.99843e-07	5.08063e-06	3.95641e-06	LRRC17/CD2/PTPN6/NCKAP1L/PNP/FOS/MIR21/EVI2B/IKZF3/LILRB1/LILRB4/CEACAM1/LILRB3/LILRB2/CTLA4/INPP5D/LIF/NFAM1/CD86/CCR1/CD80/HCLS1/PF4/IL7R/IRF4/HLA-DOA/VNN1/INHBA/LYN/TRIB1/SASH3/BTK	32
GO:0030168	BP	GO:0030168	platelet activation	24/770	157/16778	2.07623e-07	5.24956e-06	4.08796e-06	PIK3CD/FCER1G/SELP/SAA1/FERMT3/PTPN6/VWF/LAT/PLCG2/ARRB2/P2RX1/PIK3R5/VAV1/APOE/CEACAM1/PLEK/RAC2/PF4V1/PF4/LCP2/ITPR3/IL6/PIK3CG/LYN	24
GO:0050707	BP	GO:0050707	regulation of cytokine secretion	25/770	169/16778	2.22399e-07	5.59261e-06	4.3551e-06	LGR4/CD2/FGR/PTPN22/AIM2/SRGN/SAA1/LRRC32/CARD16/CLEC4E/NLRP1/CCR7/FFAR2/LILRB1/IL1R2/IL1B/TLR2/PTGER4/CD14/TNFRSF21/LYN/IL33/ORM2/FCN1/TLR8	25
GO:0010818	BP	GO:0010818	T cell chemotaxis	9/770	22/16778	2.50123e-07	6.25577e-06	4.87152e-06	PIK3CD/GPR183/CCL5/CXCL13/CXCL9/CXCL10/CXCL11/PIK3CG/CXCR3	9
GO:0014065	BP	GO:0014065	phosphatidylinositol 3-kinase signaling	21/770	126/16778	2.70621e-07	6.73205e-06	5.24241e-06	ERBB4/KIT/PIK3CD/FGR/SELP/PIK3C2B/PIK3AP1/PTPN6/CSF3/MIR21/PIK3R5/CCL5/HCST/CEACAM1/HCLS1/EDN1/IER3/PIK3CG/TEK/MIR126/SEMA4D	21
GO:1903555	BP	GO:1903555	regulation of tumor necrosis factor superfamily cytokine production	20/770	116/16778	2.94481e-07	7.28645e-06	5.67413e-06	CD2/FCER1G/PTAFR/PTPN22/ARRB2/ZFP36/BCL3/LILRB1/ACP5/LILRA4/CD86/TLR2/PF4/CD14/TNFAIP3/GPNMB/LY96/ORM2/CYBB/SASH3	20
GO:0032102	BP	GO:0032102	negative regulation of response to external stimulus	35/770	297/16778	3.09044e-07	7.60611e-06	5.92306e-06	NRXN1/ROBO2/SEMA3D/TNFRSF1B/TNR/PLAU/SAA1/CARD16/GREM1/CDH5/MEFV/CCL2/METRNL/SOCS3/APOE/ACP5/CEACAM1/PLAUR/SIGLEC10/IL1R2/TNFAIP6/FAP/CALCRL/STAP1/CXCL13/SPP1/PTGER4/EDN1/CD109/TNFAIP3/TRIB1/ANGPT2/TEK/MIR126/SEMA4D	35
GO:0050766	BP	GO:0050766	positive regulation of phagocytosis	13/770	51/16778	3.41957e-07	8.37161e-06	6.51918e-06	FCER1G/NCKAP1L/CCL2/C3/SLC11A1/IL1B/SIRPA/SIRPB1/STAP1/DOCK2/C2/C4A/C4B	13
GO:0033006	BP	GO:0033006	regulation of mast cell activation involved in immune response	10/770	29/16778	3.53732e-07	8.5692e-06	6.67304e-06	FCER1G/FGR/CD84/CD300A/STXBP2/ADGRE2/VAMP8/HMOX1/RAC2/LYN	10
GO:0043304	BP	GO:0043304	regulation of mast cell degranulation	10/770	29/16778	3.53732e-07	8.5692e-06	6.67304e-06	FCER1G/FGR/CD84/CD300A/STXBP2/ADGRE2/VAMP8/HMOX1/RAC2/LYN	10
GO:0051250	BP	GO:0051250	negative regulation of lymphocyte activation	21/770	128/16778	3.55669e-07	8.57125e-06	6.67464e-06	MNDA/PTPN22/LRRC32/PTPN6/MIR21/CD300A/LILRB1/CEACAM1/LILRB2/CTLA4/INPP5D/CD86/CD80/LST1/TNFAIP3/TNFRSF21/GPNMB/INHBA/IDO1/LYN/BTK	21
GO:0002407	BP	GO:0002407	dendritic cell chemotaxis	9/770	23/16778	3.94218e-07	9.45103e-06	7.35975e-06	GPR183/CCL5/CCR7/CXCR2/CXCR4/CXCR1/CCR1/PIK3CG/CCL21	9
GO:0010959	BP	GO:0010959	regulation of metal ion transport	39/770	355/16778	4.15065e-07	9.89953e-06	7.709e-06	ATP1A2/ATP1B1/CNTN1/ATP1B2/PER1/CACNB4/KCNE2/TRDN/DPP6/RGN/CASQ2/CD84/PTGS2/APLNR/PTPN6/IL16/CORO1A/PLCG2/ARRB2/CCL2/CCL4/MIR21/P2RX1/CCL5/ICAM1/FXYD5/HAMP/LILRB1/LILRB2/SIK1/CCR1/CXCL9/CXCL10/CXCL11/ADRB2/GLRX/PIK3CG/LYN/CLIC2	39
GO:0032649	BP	GO:0032649	regulation of interferon-gamma production	17/770	88/16778	4.27868e-07	1.01445e-05	7.89976e-06	CD2/PTPN22/SLAMF6/CD3E/RIPK3/IRF8/CCR7/CD226/BCL3/LILRB1/SLC11A1/IL1B/CD14/INHBA/IL33/TLR8/SASH3	17
GO:0043270	BP	GO:0043270	positive regulation of ion transport	30/770	236/16778	4.29721e-07	1.01445e-05	7.89976e-06	ATP1B1/CNTN1/ATP1B2/MAP2K6/KCNE2/SLC6A1/TRDN/RGN/PTAFR/CYP4A11/CTSS/APLNR/PLCG2/ARRB2/CCL2/CCL4/MIR21/P2RX1/CCL5/APOE/VAMP8/IL1B/SHANK3/CCR1/CXCL9/CXCL10/CXCL11/ADRB2/GLRX/EDN1	30
GO:0030888	BP	GO:0030888	regulation of B cell proliferation	14/770	61/16778	4.93342e-07	1.15873e-05	9.0233e-06	MNDA/PTPRC/NCKAP1L/TNFSF13B/GPR183/CD300A/IKZF3/CTLA4/INPP5D/MZB1/TNFRSF21/LYN/SASH3/BTK	14
GO:0071675	BP	GO:0071675	regulation of mononuclear cell migration	11/770	37/16778	5.06449e-07	1.18351e-05	9.21625e-06	BMP5/C3AR1/CMKLR1/GREM1/CCL5/C5AR1/FPR2/CCR1/CXCL10/PLA2G7/LYN	11
GO:0002706	BP	GO:0002706	regulation of lymphocyte mediated immunity	20/770	120/16778	5.18871e-07	1.20644e-05	9.39485e-06	CADM3/FCER1G/PTPRC/SLAMF6/PTPN6/RIPK3/ARRB2/CD226/VAV1/LILRB1/C3/CLC/CEACAM1/IL18RAP/IL1B/IL7R/IL6/WAS/SASH3/BTK	20
GO:0071706	BP	GO:0071706	tumor necrosis factor superfamily cytokine production	20/770	121/16778	5.95303e-07	1.37723e-05	1.07248e-05	CD2/FCER1G/PTAFR/PTPN22/ARRB2/ZFP36/BCL3/LILRB1/ACP5/LILRA4/CD86/TLR2/PF4/CD14/TNFAIP3/GPNMB/LY96/ORM2/CYBB/SASH3	20
GO:0033627	BP	GO:0033627	cell adhesion mediated by integrin	13/770	54/16778	7.00423e-07	1.61237e-05	1.25559e-05	PLAU/FERMT3/LPXN/PTPN6/NCKAP1L/ITGA11/CCL5/ICAM1/DPP4/CXCL13/PIK3CG/LYN/CCL21	13
GO:0031623	BP	GO:0031623	receptor internalization	17/770	91/16778	7.04771e-07	1.61434e-05	1.25713e-05	GRIA1/LRRTM2/SH3GL2/FCER1G/SELE/ADM/GREM1/PLCG2/ARRB2/LILRB1/CEACAM1/CXCR2/CALCRL/CXCR1/ITGB2/CXCL8/SFRP4	17
GO:1904018	BP	GO:1904018	positive regulation of vasculature development	27/770	204/16778	7.25558e-07	1.65377e-05	1.28783e-05	KIT/PTGS2/CHI3L1/ADM/APLNR/C3AR1/EFNB2/GREM1/CTSH/CDH5/MIR21/C5AR1/LRG1/C3/CEACAM1/CXCR2/IL1B/ITGB2/HMOX1/CXCL8/EGR1/AQP1/ANGPT2/TEK/MIR126/CYBB/SRPX2	27
GO:0032680	BP	GO:0032680	regulation of tumor necrosis factor production	19/770	112/16778	7.52146e-07	1.70597e-05	1.32848e-05	CD2/FCER1G/PTAFR/PTPN22/ARRB2/ZFP36/BCL3/LILRB1/ACP5/LILRA4/TLR2/PF4/CD14/TNFAIP3/GPNMB/LY96/ORM2/CYBB/SASH3	19
GO:0033628	BP	GO:0033628	regulation of cell adhesion mediated by integrin	11/770	39/16778	9.12687e-07	2.06e-05	1.60417e-05	PLAU/FERMT3/LPXN/PTPN6/NCKAP1L/CCL5/DPP4/CXCL13/PIK3CG/LYN/CCL21	11
GO:0019882	BP	GO:0019882	antigen processing and presentation	28/770	219/16778	9.2272e-07	2.06259e-05	1.60619e-05	SH3GL2/FCGR1A/CD1C/FCER1G/CTSS/NCF2/CTSD/CTSH/CCR7/ICAM1/IFI30/LILRB2/VAMP8/SLC11A1/NCF4/HLA-A/HLA-DRA/HLA-DQA1/HLA-DQA2/HLA-B/HLA-DQB2/HLA-DMB/HLA-DMA/HLA-DOA/TREM2/CCL21/CYBB/WAS	28
GO:0032611	BP	GO:0032611	interleukin-1 beta production	14/770	64/16778	9.2275e-07	2.06259e-05	1.60619e-05	GBP5/AIM2/CARD16/MEFV/ARRB2/NLRP1/CCR7/ACP5/IL1B/EGR1/TNFAIP3/ORM2/ABCA1/TLR8	14
GO:0034122	BP	GO:0034122	negative regulation of toll-like receptor signaling pathway	10/770	32/16778	1.00503e-06	2.23571e-05	1.741e-05	LGR4/NR1D1/ARRB2/CD300A/LILRA4/CD14/IRF4/TNFAIP3/LYN/LY96	10
GO:0034121	BP	GO:0034121	regulation of toll-like receptor signaling pathway	13/770	56/16778	1.09723e-06	2.42913e-05	1.89162e-05	LGR4/NR1D1/PTPN22/BIRC3/ARRB2/CD300A/LILRA4/TLR2/CD14/IRF4/TNFAIP3/LYN/LY96	13
GO:0018108	BP	GO:0018108	peptidyl-tyrosine phosphorylation	39/770	369/16778	1.10758e-06	2.44037e-05	1.90038e-05	ROR1/FGFR2/CNTN1/MAP2K6/ERBB4/KIT/GHR/EFNA5/MUSK/IL6R/FGR/CD44/CD3E/PTPN6/GREM1/ARRB2/CSF3/CD300A/CCL5/SOCS3/ICAM1/HCK/ITGB2/CSF2RB/LIF/OSM/CD80/HCLS1/STAP1/AREG/TREM2/IL6/LYN/SLA/TEK/SEMA4D/CSF2RA/IL3RA/BTK	39
GO:0006801	BP	GO:0006801	superoxide metabolic process	14/770	65/16778	1.12697e-06	2.47132e-05	1.92448e-05	RGN/NCF2/GCH1/FBLN5/ITGAM/MIR21/FPR2/ACP5/ITGB2/EDN1/SOD2/NCF1B/NCF1C/CYBB	14
GO:0032640	BP	GO:0032640	tumor necrosis factor production	19/770	115/16778	1.14187e-06	2.49218e-05	1.94072e-05	CD2/FCER1G/PTAFR/PTPN22/ARRB2/ZFP36/BCL3/LILRB1/ACP5/LILRA4/TLR2/PF4/CD14/TNFAIP3/GPNMB/LY96/ORM2/CYBB/SASH3	19
GO:0050731	BP	GO:0050731	positive regulation of peptidyl-tyrosine phosphorylation	24/770	173/16778	1.27331e-06	2.76601e-05	2.15396e-05	CNTN1/ERBB4/KIT/GHR/EFNA5/IL6R/CD44/CD3E/GREM1/ARRB2/CSF3/CCL5/SOCS3/ICAM1/LIF/OSM/CD80/HCLS1/STAP1/AREG/TREM2/IL6/LYN/SEMA4D	24
GO:0046631	BP	GO:0046631	alpha-beta T cell activation	19/770	116/16778	1.30785e-06	2.82777e-05	2.20205e-05	SLAMF6/CD3E/NCKAP1L/GPR183/PNP/MIR21/CD300A/BCL3/LILRB1/RASAL3/CD86/EOMES/CD80/PTGER4/DOCK2/IRF4/IL6/TNFSF8/SASH3	19
GO:0018212	BP	GO:0018212	peptidyl-tyrosine modification	39/770	372/16778	1.35553e-06	2.91722e-05	2.27171e-05	ROR1/FGFR2/CNTN1/MAP2K6/ERBB4/KIT/GHR/EFNA5/MUSK/IL6R/FGR/CD44/CD3E/PTPN6/GREM1/ARRB2/CSF3/CD300A/CCL5/SOCS3/ICAM1/HCK/ITGB2/CSF2RB/LIF/OSM/CD80/HCLS1/STAP1/AREG/TREM2/IL6/LYN/SLA/TEK/SEMA4D/CSF2RA/IL3RA/BTK	39
GO:0001910	BP	GO:0001910	regulation of leukocyte mediated cytotoxicity	13/770	57/16778	1.36232e-06	2.91826e-05	2.27252e-05	CADM3/PTPRC/SLAMF6/RIPK3/ARRB2/CD226/VAV1/ICAM1/LILRB1/CEACAM1/IL18RAP/STAP1/IL7R	13
GO:0014068	BP	GO:0014068	positive regulation of phosphatidylinositol 3-kinase signaling	14/770	66/16778	1.37069e-06	2.92267e-05	2.27596e-05	ERBB4/KIT/FGR/SELP/PIK3AP1/PTPN6/CSF3/MIR21/CCL5/HCST/HCLS1/TEK/MIR126/SEMA4D	14
GO:0048015	BP	GO:0048015	phosphatidylinositol-mediated signaling	22/770	154/16778	2.13403e-06	4.52944e-05	3.52718e-05	ERBB4/KIT/PIK3CD/FGR/PTAFR/SELP/PIK3C2B/PIK3AP1/PTPN6/CSF3/MIR21/PIK3R5/CCL5/HCST/CEACAM1/HCLS1/EDN1/IER3/PIK3CG/TEK/MIR126/SEMA4D	22
GO:0032652	BP	GO:0032652	regulation of interleukin-1 production	14/770	69/16778	2.40895e-06	5.0896e-05	3.9634e-05	AIM2/SAA1/CARD16/MEFV/ARRB2/NLRP1/CCR7/ACP5/CEACAM1/IL1R2/EGR1/TNFAIP3/ORM2/TLR8	14
GO:0050852	BP	GO:0050852	T cell receptor signaling pathway	25/770	192/16778	2.51074e-06	5.28055e-05	4.11209e-05	PIK3CD/THEMIS2/PTPRC/PTPN22/CD247/CD3E/CD3G/CD3D/PTPN6/LAT/PLCG2/CD300A/CCR7/CD226/LILRB4/CEACAM1/INPP5D/LCP2/HLA-DRA/HLA-DQA1/HLA-DQA2/HLA-DQB2/TNFRSF21/WAS/BTK	25
GO:0034142	BP	GO:0034142	toll-like receptor 4 signaling pathway	9/770	28/16778	2.70853e-06	5.67076e-05	4.41596e-05	NR1D1/PTPN22/PIK3AP1/ITGAM/ITGB2/CD14/TNFAIP3/LYN/LY96	9
GO:0070374	BP	GO:0070374	positive regulation of ERK1 and ERK2 cascade	28/770	232/16778	2.92488e-06	6.09614e-05	4.74722e-05	ROR1/FGFR2/ERBB4/KIT/MUSK/PTPN22/CHI3L1/CD44/GPR183/CCL22/ARRB2/CCL2/CCL18/CCL4/MIR21/CCL5/CCL23/CCL3L3/CCR7/ICAM1/C5AR1/FPR2/CCR1/TREM2/GPNMB/TEK/MIR126/CCL21	28
GO:0048017	BP	GO:0048017	inositol lipid-mediated signaling	22/770	157/16778	2.9568e-06	6.13504e-05	4.7775e-05	ERBB4/KIT/PIK3CD/FGR/PTAFR/SELP/PIK3C2B/PIK3AP1/PTPN6/CSF3/MIR21/PIK3R5/CCL5/HCST/CEACAM1/HCLS1/EDN1/IER3/PIK3CG/TEK/MIR126/SEMA4D	22
GO:0002456	BP	GO:0002456	T cell mediated immunity	15/770	80/16778	3.01191e-06	6.22148e-05	4.84482e-05	PTPRC/RIPK3/CTSH/ICAM1/LILRB1/CLC/CEACAM1/IL18RAP/SLC11A1/IL1B/IL7R/IL6/MYO1G/WAS/SASH3	15
GO:0002292	BP	GO:0002292	T cell differentiation involved in immune response	13/770	61/16778	3.08324e-06	6.34052e-05	4.93751e-05	FCER1G/SLAMF6/CLEC4D/CLEC4E/GPR183/MIR21/BCL3/CD86/EOMES/CD80/PTGER4/IRF4/IL6	13
GO:0030889	BP	GO:0030889	negative regulation of B cell proliferation	7/770	16/16778	3.31869e-06	6.79451e-05	5.29105e-05	MNDA/CD300A/CTLA4/INPP5D/TNFRSF21/LYN/BTK	7
GO:0002888	BP	GO:0002888	positive regulation of myeloid leukocyte mediated immunity	8/770	22/16778	3.41872e-06	6.96846e-05	5.42651e-05	FCER1G/FGR/PTAFR/ITGAM/C3/VAMP8/ITGB2/BTK	8
GO:0043062	BP	GO:0043062	extracellular structure organization	39/770	387/16778	3.571e-06	7.24694e-05	5.64337e-05	DPT/MMP20/LOXL1/HAPLN1/ECM2/CYR61/CTSS/F11R/TNR/CD44/VWF/LCP1/COL4A1/FBLN5/GREM1/ITGA11/ITGAL/ITGAM/ITGAX/ICAM2/LIPG/ICAM1/BCL3/APOE/APOC1/PXDN/DPP4/FAP/MMP9/SULF2/ITGB2/IBSP/SPP1/PLA2G7/COL12A1/COL10A1/COL14A1/HAS2/ABCA1	39
GO:0050854	BP	GO:0050854	regulation of antigen receptor-mediated signaling pathway	12/770	53/16778	3.76608e-06	7.60945e-05	5.92567e-05	PTPRC/PTPN22/LPXN/PTPN6/CD300A/CCR7/CD226/LILRB4/CEACAM1/NFAM1/STAP1/LYN	12
GO:0006816	BP	GO:0006816	calcium ion transport	40/770	405/16778	4.39686e-06	8.84534e-05	6.88808e-05	ATP1A2/ATP1B1/MCOLN3/CACNB4/KCNE2/TRDN/RGN/GJA4/PTPRC/MCOLN2/CASQ2/CD84/PTGS2/APLNR/PTPN6/YME1L1/IL16/CORO1A/PLCG2/ARRB2/CCL2/CCL4/MIR21/P2RX1/ATP2A3/CCL5/CCR7/ICAM1/LILRB1/LILRB2/CALCRL/CCR1/CXCL9/CXCL10/CXCL11/ITPR3/PIK3CG/LYN/CCL21/CLIC2	40
GO:0042102	BP	GO:0042102	positive regulation of T cell proliferation	16/770	93/16778	4.60962e-06	9.2332e-05	7.19012e-05	PTPRC/CD3E/NCKAP1L/TNFSF13B/PNP/CORO1A/MIR21/CCL5/RASAL3/LILRB2/IL1B/CD86/CD80/HLA-DMB/IL6/SASH3	16
GO:0002507	BP	GO:0002507	tolerance induction	8/770	23/16778	5.03178e-06	0.000100354	7.81479e-05	CD3E/CLC/LILRB2/ICOS/CCR4/TNFAIP3/IDO1/LYN	8
GO:0002577	BP	GO:0002577	regulation of antigen processing and presentation	7/770	17/16778	5.41845e-06	0.000107602	8.3792e-05	CCR7/LILRB2/SLC11A1/HLA-DOA/TREM2/CCL21/WAS	7
GO:0034612	BP	GO:0034612	response to tumor necrosis factor	32/770	294/16778	5.48783e-06	0.000108514	8.45022e-05	OCLN/TNFRSF1B/AIM2/SELE/PTGS2/CHI3L1/BIRC3/CARD16/TNFSF13B/GCH1/CCL22/CCL2/CCL18/CCL4/CCL5/CCL23/CCL3L3/ICAM1/KLF2/HAMP/ZFP36/PLVAP/CXCL8/CD14/EDN1/TNFAIP3/TNFRSF21/TNFRSF10C/FABP4/HAS2/CCL21/TNFSF8	32
GO:0001776	BP	GO:0001776	leukocyte homeostasis	15/770	84/16778	5.66673e-06	0.000111574	8.68856e-05	PIK3CD/FCER1G/NCKAP1L/HCAR2/TNFSF13B/GPR183/RIPK3/LAT/CORO1A/CXCR2/GAPT/TNFAIP3/IL6/LYN/GPR174	15
GO:0019722	BP	GO:0019722	calcium-mediated signaling	22/770	164/16778	6.10852e-06	0.000119717	9.32265e-05	ATP1A2/ATP1B1/TRDN/RGN/CASQ2/SELP/SELE/CD3E/CMKLR1/LAT/PLCG2/CCL4/FPR2/PLEK/CXCR4/CXCL8/MCTP1/EDN1/TREM2/CXCR3/BTK/CLIC2	22
GO:0042035	BP	GO:0042035	regulation of cytokine biosynthetic process	16/770	95/16778	6.13204e-06	0.000119717	9.32265e-05	PTAFR/CD3E/ZFP36/BCL3/LILRB1/INPP5D/IL1B/HMOX1/CD86/CD80/EGR1/IRF4/IL6/INHBA/TLR8/CYBB	16
GO:1903706	BP	GO:1903706	regulation of hemopoiesis	42/770	441/16778	6.3462e-06	0.000123378	9.60772e-05	HIST1H4D/LRRC17/CD2/CSF3R/SPI1/PTPN6/NCKAP1L/NFE2/PNP/FOS/CSF3/MIR21/EVI2B/IKZF3/ZFP36/LILRB1/LILRB4/CEACAM1/LILRB3/LILRB2/CTLA4/INPP5D/LIF/NFAM1/CD86/CCR1/CD80/HCLS1/GPR171/PF4/IL7R/IRF4/HIST1H3B/HIST1H3I/HLA-DOA/VNN1/INHBA/LYN/TRIB1/NR4A3/SASH3/BTK	42
GO:1901342	BP	GO:1901342	regulation of vasculature development	37/770	368/16778	6.67299e-06	0.000129188	0.000100602	KIT/PTGS2/CHI3L1/ADM/APLNR/C3AR1/EFNB2/WARS/GREM1/CTSH/CDH5/MIR21/KLF2/C5AR1/LRG1/C3/CEACAM1/GPR4/CXCR2/IL1B/ITGB2/HMOX1/STAB1/CXCL8/CXCL13/PF4/CXCL10/EGR1/TNFAIP3/IL6/GPNMB/AQP1/ANGPT2/TEK/MIR126/CYBB/SRPX2	37
GO:0050869	BP	GO:0050869	negative regulation of B cell activation	9/770	31/16778	6.9833e-06	0.000134632	0.000104841	MNDA/CD300A/CTLA4/INPP5D/TNFAIP3/TNFRSF21/INHBA/LYN/BTK	9
GO:0050730	BP	GO:0050730	regulation of peptidyl-tyrosine phosphorylation	27/770	230/16778	7.3774e-06	0.00014164	0.000110298	CNTN1/ERBB4/KIT/GHR/EFNA5/IL6R/CD44/CD3E/PTPN6/GREM1/ARRB2/CSF3/CD300A/CCL5/SOCS3/ICAM1/ITGB2/LIF/OSM/CD80/HCLS1/STAP1/AREG/TREM2/IL6/LYN/SEMA4D	27
GO:0002705	BP	GO:0002705	positive regulation of leukocyte mediated immunity	16/770	97/16778	8.08901e-06	0.000154024	0.000119942	CADM3/FCER1G/FGR/PTAFR/SLAMF6/ITGAM/CD226/VAV1/C3/VAMP8/IL18RAP/IL1B/ITGB2/IL6/SASH3/BTK	16
GO:0014066	BP	GO:0014066	regulation of phosphatidylinositol 3-kinase signaling	16/770	97/16778	8.08901e-06	0.000154024	0.000119942	ERBB4/KIT/FGR/SELP/PIK3AP1/PTPN6/CSF3/MIR21/CCL5/HCST/CEACAM1/HCLS1/IER3/TEK/MIR126/SEMA4D	16
GO:0019216	BP	GO:0019216	regulation of lipid metabolic process	36/770	357/16778	8.30691e-06	0.000157525	0.000122668	PRKAA2/PEX11A/THRA/NR1D1/ACADL/NR1D2/KIT/BMP5/RGN/CYR61/G0S2/PROX1/FGR/CYP4A11/PTGS2/HCAR2/SERPINA3/PIK3R5/CCR7/APOE/APOC1/FPR2/C3/CEACAM1/IL1B/SIK1/ACSL1/EGR1/ADGRF5/TNFRSF21/PIK3CG/LYN/TEK/NR4A3/CCL21/ABCA1	36
GO:0002532	BP	GO:0002532	production of molecular mediator involved in inflammatory response	12/770	57/16778	8.43402e-06	0.000158635	0.000123533	PER1/FCER1G/GBP5/ALOX5/MEFV/MIR21/P2RX1/VAMP8/IL1R2/IDO1/LYN/BTK	12
GO:0042267	BP	GO:0042267	natural killer cell mediated cytotoxicity	12/770	57/16778	8.43402e-06	0.000158635	0.000123533	CADM3/SLAMF7/SLAMF6/PTPN6/GZMB/CORO1A/ARRB2/CD226/VAV1/LILRB1/CEACAM1/IL18RAP	12
GO:1902107	BP	GO:1902107	positive regulation of leukocyte differentiation	19/770	133/16778	1.04171e-05	0.000195142	0.000151962	NCKAP1L/PNP/FOS/MIR21/EVI2B/LILRB4/LILRB2/INPP5D/LIF/CD86/CCR1/CD80/HCLS1/PF4/IL7R/VNN1/TRIB1/SASH3/BTK	19
GO:0030198	BP	GO:0030198	extracellular matrix organization	34/770	334/16778	1.20642e-05	0.000225084	0.000175278	DPT/MMP20/LOXL1/HAPLN1/ECM2/CYR61/CTSS/F11R/TNR/CD44/VWF/LCP1/COL4A1/FBLN5/GREM1/ITGA11/ITGAL/ITGAM/ITGAX/ICAM2/ICAM1/BCL3/PXDN/DPP4/FAP/MMP9/SULF2/ITGB2/IBSP/SPP1/COL12A1/COL10A1/COL14A1/HAS2	34
GO:0032729	BP	GO:0032729	positive regulation of interferon-gamma production	12/770	59/16778	1.227e-05	0.000228005	0.000177553	CD2/PTPN22/SLAMF6/CD3E/IRF8/CD226/BCL3/SLC11A1/IL1B/CD14/TLR8/SASH3	12
GO:0045766	BP	GO:0045766	positive regulation of angiogenesis	23/770	184/16778	1.24256e-05	0.000229973	0.000179086	PTGS2/CHI3L1/ADM/APLNR/C3AR1/GREM1/CTSH/CDH5/MIR21/C5AR1/LRG1/C3/CXCR2/IL1B/ITGB2/HMOX1/CXCL8/AQP1/ANGPT2/TEK/MIR126/CYBB/SRPX2	23
GO:0031341	BP	GO:0031341	regulation of cell killing	13/770	69/16778	1.29307e-05	0.000237973	0.000185315	CADM3/PTPRC/SLAMF6/RIPK3/ARRB2/CD226/VAV1/ICAM1/LILRB1/CEACAM1/IL18RAP/STAP1/IL7R	13
GO:0048660	BP	GO:0048660	regulation of smooth muscle cell proliferation	19/770	135/16778	1.29607e-05	0.000237973	0.000185315	FGFR2/OGN/IL6R/PTAFR/PTGS2/MIR21/CCL5/CNN1/TACR1/CALCRL/MMP9/TGM2/HMOX1/EDN1/TNFAIP3/IL6/NAMPT/TRIB1/NR4A3	19
GO:0002262	BP	GO:0002262	myeloid cell homeostasis	19/770	136/16778	1.44306e-05	0.000263915	0.000205517	THRA/KIT/PIK3CD/FCER1G/SPI1/NCKAP1L/HCAR2/AHSP/KLF2/ZFP36/CXCR2/INPP5D/HMOX1/HCLS1/IL6/IKZF1/INHBA/LYN/ALAS2	19
GO:0070665	BP	GO:0070665	positive regulation of leukocyte proliferation	19/770	137/16778	1.60483e-05	0.000291255	0.000226808	PTPRC/CD3E/NCKAP1L/TNFSF13B/GPR183/PNP/CORO1A/MIR21/CCL5/RASAL3/LILRB2/TACR1/IL1B/CD86/CD80/HLA-DMB/IL6/LYN/SASH3	19
GO:0002686	BP	GO:0002686	negative regulation of leukocyte migration	9/770	34/16778	1.60515e-05	0.000291255	0.000226808	BMP5/GREM1/CCL2/CD300A/HMOX1/STAP1/PTGER4/IL33/CCL21	9
GO:0045765	BP	GO:0045765	regulation of angiogenesis	34/770	339/16778	1.6507e-05	0.000298352	0.000232334	PTGS2/CHI3L1/ADM/APLNR/C3AR1/WARS/GREM1/CTSH/CDH5/MIR21/KLF2/C5AR1/LRG1/C3/CEACAM1/GPR4/CXCR2/IL1B/ITGB2/HMOX1/STAB1/CXCL8/CXCL13/PF4/CXCL10/TNFAIP3/IL6/GPNMB/AQP1/ANGPT2/TEK/MIR126/CYBB/SRPX2	34
GO:0002228	BP	GO:0002228	natural killer cell mediated immunity	12/770	61/16778	1.75508e-05	0.000315982	0.000246063	CADM3/SLAMF7/SLAMF6/PTPN6/GZMB/CORO1A/ARRB2/CD226/VAV1/LILRB1/CEACAM1/IL18RAP	12
GO:0048659	BP	GO:0048659	smooth muscle cell proliferation	19/770	138/16778	1.78266e-05	0.000319703	0.000248961	FGFR2/OGN/IL6R/PTAFR/PTGS2/MIR21/CCL5/CNN1/TACR1/CALCRL/MMP9/TGM2/HMOX1/EDN1/TNFAIP3/IL6/NAMPT/TRIB1/NR4A3	19
GO:0009636	BP	GO:0009636	response to toxic substance	44/770	492/16778	1.87401e-05	0.00033479	0.000260709	ATP1A2/FGFR2/SLC6A1/GSTA1/GPR37/PXDNL/RGN/S100A9/S100A8/PTGS2/SPI1/FOS/GCH1/FBLN5/MT1H/MT1G/CCL4/CSF3/MIR21/CCL5/ICAM1/KLF2/HAMP/APOE/IL18RAP/PXDN/TACR1/NR4A2/HMOX1/AREG/TLR2/EGR1/CD14/DUSP1/EDN1/TNFAIP3/SOD2/IL6/AQP1/LYN/NR4A3/PTGS1/CYBB/CLIC2	44
GO:0048661	BP	GO:0048661	positive regulation of smooth muscle cell proliferation	14/770	82/16778	1.97075e-05	0.000350719	0.000273113	FGFR2/IL6R/PTAFR/PTGS2/MIR21/CCL5/CALCRL/MMP9/TGM2/HMOX1/EDN1/IL6/NAMPT/NR4A3	14
GO:0051897	BP	GO:0051897	positive regulation of protein kinase B signaling	20/770	152/16778	2.13157e-05	0.000377884	0.000294267	FGFR2/ERBB4/KIT/PIK3CD/CHI3L1/PIK3AP1/ARRB2/CSF3/MIR21/PIK3R5/CCR7/VAV1/ICOS/CD86/CD80/HCLS1/PIK3CG/TEK/MIR126/CCL21	20
GO:0042089	BP	GO:0042089	cytokine biosynthetic process	16/770	105/16778	2.2682e-05	0.000399726	0.000311276	PTAFR/CD3E/ZFP36/BCL3/LILRB1/INPP5D/IL1B/HMOX1/CD86/CD80/EGR1/IRF4/IL6/INHBA/TLR8/CYBB	16
GO:0002367	BP	GO:0002367	cytokine production involved in immune response	14/770	83/16778	2.27205e-05	0.000399726	0.000311276	KIT/FCER1G/CD226/FFAR2/LILRB1/CLC/IL18RAP/SLC11A1/HMOX1/TLR2/IL6/NR4A3/SASH3/BTK	14
GO:0070838	BP	GO:0070838	divalent metal ion transport	41/770	450/16778	2.3389e-05	0.000409928	0.000319221	ATP1A2/ATP1B1/MCOLN3/CACNB4/KCNE2/TRDN/RGN/GJA4/PTPRC/MCOLN2/CASQ2/CD84/PTGS2/APLNR/PTPN6/YME1L1/IL16/CORO1A/PLCG2/ARRB2/CCL2/CCL4/MIR21/P2RX1/ATP2A3/CCL5/CCR7/ICAM1/LILRB1/LILRB2/SLC11A1/CALCRL/CCR1/CXCL9/CXCL10/CXCL11/ITPR3/PIK3CG/LYN/CCL21/CLIC2	41
GO:0050671	BP	GO:0050671	positive regulation of lymphocyte proliferation	18/770	129/16778	2.45031e-05	0.000427834	0.000333165	PTPRC/CD3E/NCKAP1L/TNFSF13B/GPR183/PNP/CORO1A/MIR21/CCL5/RASAL3/LILRB2/TACR1/IL1B/CD86/CD80/HLA-DMB/IL6/SASH3	18
GO:0006940	BP	GO:0006940	regulation of smooth muscle contraction	12/770	63/16778	2.47125e-05	0.000429867	0.000334748	ATP1A2/KIT/CHRM2/PTAFR/PTGS2/MIR21/P2RX1/CNN1/TACR1/CALCRL/ADRB2/EDN1	12
GO:0042107	BP	GO:0042107	cytokine metabolic process	16/770	106/16778	2.5597e-05	0.000443585	0.000345431	PTAFR/CD3E/ZFP36/BCL3/LILRB1/INPP5D/IL1B/HMOX1/CD86/CD80/EGR1/IRF4/IL6/INHBA/TLR8/CYBB	16
GO:0045619	BP	GO:0045619	regulation of lymphocyte differentiation	20/770	154/16778	2.58535e-05	0.000446359	0.000347591	CD2/PTPN6/NCKAP1L/PNP/MIR21/IKZF3/LILRB4/LILRB2/CTLA4/INPP5D/NFAM1/CD86/CD80/IL7R/IRF4/HLA-DOA/VNN1/INHBA/SASH3/BTK	20
GO:0043112	BP	GO:0043112	receptor metabolic process	21/770	167/16778	2.68003e-05	0.000460985	0.000358981	NR1D1/GRIA1/LRRTM2/VLDLR/SH3GL2/FCER1G/SELE/ADM/GREM1/PLCG2/ARRB2/APOE/LILRB1/CEACAM1/CXCR2/CALCRL/CXCR1/ITGB2/CXCL8/EDN1/SFRP4	21
GO:1903531	BP	GO:1903531	negative regulation of secretion by cell	22/770	180/16778	2.71761e-05	0.000465192	0.000362257	LGR4/PTPN22/CD84/SRGN/UCP2/LRRC32/CARD16/CD300A/LILRB1/CEACAM1/VAMP8/IL1R2/IL1B/HMOX1/LIF/OSM/PTGER4/EDN1/TNFRSF21/INHBA/IL33/TLR8	22
GO:0032946	BP	GO:0032946	positive regulation of mononuclear cell proliferation	18/770	130/16778	2.7246e-05	0.000465192	0.000362257	PTPRC/CD3E/NCKAP1L/TNFSF13B/GPR183/PNP/CORO1A/MIR21/CCL5/RASAL3/LILRB2/TACR1/IL1B/CD86/CD80/HLA-DMB/IL6/SASH3	18
GO:0050855	BP	GO:0050855	regulation of B cell receptor signaling pathway	7/770	21/16778	2.75715e-05	0.000467301	0.000363899	PTPN22/LPXN/PTPN6/CD300A/NFAM1/STAP1/LYN	7
GO:0090025	BP	GO:0090025	regulation of monocyte chemotaxis	7/770	21/16778	2.75715e-05	0.000467301	0.000363899	GREM1/CCL5/FPR2/CCR1/CXCL10/PLA2G7/LYN	7
GO:0072511	BP	GO:0072511	divalent inorganic cation transport	41/770	454/16778	2.87119e-05	0.000484854	0.000377568	ATP1A2/ATP1B1/MCOLN3/CACNB4/KCNE2/TRDN/RGN/GJA4/PTPRC/MCOLN2/CASQ2/CD84/PTGS2/APLNR/PTPN6/YME1L1/IL16/CORO1A/PLCG2/ARRB2/CCL2/CCL4/MIR21/P2RX1/ATP2A3/CCL5/CCR7/ICAM1/LILRB1/LILRB2/SLC11A1/CALCRL/CCR1/CXCL9/CXCL10/CXCL11/ITPR3/PIK3CG/LYN/CCL21/CLIC2	41
GO:1903708	BP	GO:1903708	positive regulation of hemopoiesis	21/770	168/16778	2.93352e-05	0.000493578	0.000384361	NCKAP1L/PNP/FOS/CSF3/MIR21/EVI2B/LILRB4/LILRB2/INPP5D/LIF/CD86/CCR1/CD80/HCLS1/PF4/IL7R/VNN1/INHBA/TRIB1/SASH3/BTK	21
GO:0032651	BP	GO:0032651	regulation of interleukin-1 beta production	11/770	55/16778	3.33026e-05	0.000558301	0.000434762	AIM2/CARD16/MEFV/ARRB2/NLRP1/CCR7/ACP5/EGR1/TNFAIP3/ORM2/TLR8	11
GO:0072677	BP	GO:0072677	eosinophil migration	8/770	29/16778	3.44715e-05	0.00057581	0.000448398	CCL2/CCL18/CCL4/CD300A/CCL5/CCL23/CCL3L3/PTGER4	8
GO:0052548	BP	GO:0052548	regulation of endopeptidase activity	37/770	398/16778	3.78265e-05	0.00062958	0.000490269	TP63/TNFRSF1B/CYR61/S100A9/S100A8/AIM2/PTGS2/CD44/BIRC3/SORL1/CARD16/SERPINA3/SERPINA1/CTSH/MEFV/ARRB2/MIR21/P2RX1/NLRP1/C3/PLAUR/CASP10/CST7/PI3/MMP9/SLPI/CSTA/TIMP4/TNFSF10/C4A/C4B/CD109/MICAL1/AQP1/TFPI2/TNFRSF10C/LYN	37
GO:0032602	BP	GO:0032602	chemokine production	13/770	76/16778	3.80009e-05	0.000630215	0.000490764	S100A9/IL6R/ACKR1/MCOLN2/S100A8/MEFV/FFAR2/IL1B/HMOX1/TLR2/EGR1/IL6/IL33	13
GO:0045637	BP	GO:0045637	regulation of myeloid cell differentiation	26/770	238/16778	3.83343e-05	0.000633474	0.000493301	HIST1H4D/LRRC17/CSF3R/SPI1/NCKAP1L/NFE2/FOS/CSF3/EVI2B/ZFP36/LILRB1/LILRB4/CEACAM1/LILRB3/INPP5D/LIF/CCR1/HCLS1/GPR171/PF4/HIST1H3B/HIST1H3I/INHBA/LYN/TRIB1/NR4A3	26
GO:0051209	BP	GO:0051209	release of sequestered calcium ion into cytosol	16/770	110/16778	4.08492e-05	0.000670246	0.000521937	ATP1A2/TRDN/PTPRC/CASQ2/APLNR/PTPN6/CORO1A/PLCG2/CCR7/CXCL9/CXCL10/CXCL11/ITPR3/LYN/CCL21/CLIC2	16
GO:0051283	BP	GO:0051283	negative regulation of sequestering of calcium ion	16/770	110/16778	4.08492e-05	0.000670246	0.000521937	ATP1A2/TRDN/PTPRC/CASQ2/APLNR/PTPN6/CORO1A/PLCG2/CCR7/CXCL9/CXCL10/CXCL11/ITPR3/LYN/CCL21/CLIC2	16
GO:0035747	BP	GO:0035747	natural killer cell chemotaxis	5/770	10/16778	4.17644e-05	0.00068284	0.000531744	PIK3CD/CCL2/CCL4/CCL5/PIK3CG	5
GO:0006953	BP	GO:0006953	acute-phase response	10/770	47/16778	4.31856e-05	0.000703591	0.000547904	IL6R/PTGS2/SAA1/SAA2/SERPINA3/SERPINA1/HAMP/IL1B/IL6/ORM2	10
GO:0007200	BP	GO:0007200	phospholipase C-activating G-protein coupled receptor signaling pathway	16/770	111/16778	4.57345e-05	0.000739908	0.000576184	CHRM2/GRPR/C3AR1/GPR84/GPR65/C5AR1/FPR2/FPR3/GPR4/FPR1/CXCR2/TACR1/TGM2/EDN1/P2RY10/P2RY8	16
GO:0051282	BP	GO:0051282	regulation of sequestering of calcium ion	16/770	111/16778	4.57345e-05	0.000739908	0.000576184	ATP1A2/TRDN/PTPRC/CASQ2/APLNR/PTPN6/CORO1A/PLCG2/CCR7/CXCL9/CXCL10/CXCL11/ITPR3/LYN/CCL21/CLIC2	16
GO:0042108	BP	GO:0042108	positive regulation of cytokine biosynthetic process	11/770	57/16778	4.7233e-05	0.000761488	0.000592989	PTAFR/CD3E/BCL3/IL1B/HMOX1/CD86/CD80/EGR1/IRF4/TLR8/CYBB	11
GO:0019730	BP	GO:0019730	antimicrobial humoral response	15/770	100/16778	4.90104e-05	0.000787399	0.000613167	S100A9/S100A12/S100A8/ITLN1/LYZ/RNASE6/IGHA1/IGHM/BCL3/GNLY/SLC11A1/PI3/SLPI/JCHAIN/PF4	15
GO:0032695	BP	GO:0032695	negative regulation of interleukin-12 production	6/770	16/16778	4.93869e-05	0.000790704	0.00061574	CMKLR1/MEFV/ARRB2/LILRB1/ACP5/TLR8	6
GO:0043491	BP	GO:0043491	protein kinase B signaling	26/770	242/16778	5.09295e-05	0.000812588	0.000632782	FGFR2/ERBB4/KIT/PIK3CD/PLK3/CHI3L1/PIK3C2B/PIK3AP1/NR4A1/ARRB2/CCL2/CSF3/MIR21/PIK3R5/CCL5/CCR7/VAV1/ICOS/IL1B/CD86/CD80/HCLS1/PIK3CG/TEK/MIR126/CCL21	26
GO:0032635	BP	GO:0032635	interleukin-6 production	16/770	112/16778	5.11276e-05	0.000812947	0.000633061	IL6R/FCER1G/PTAFR/PTPN22/NCKAP1L/ARRB2/KLF2/LILRB2/IL18RAP/INPP5D/IL1B/TLR2/TNFAIP3/IL6/IL33/TLR8	16
GO:2000107	BP	GO:2000107	negative regulation of leukocyte apoptotic process	10/770	48/16778	5.23315e-05	0.000829239	0.000645749	FCER1G/CCL5/CCR7/HSH2D/LILRB1/CXCR2/HCLS1/IDO1/DOCK8/CCL21	10
GO:0030225	BP	GO:0030225	macrophage differentiation	9/770	39/16778	5.27722e-05	0.000833369	0.000648965	SPI1/CSF3/MMP9/LIF/HCLS1/TLR2/PF4/INHBA/TRIB1	9
GO:0051051	BP	GO:0051051	negative regulation of transport	40/770	452/16778	5.63551e-05	0.000886922	0.000690668	ATP1A2/LGR4/KCNE2/LRRTM2/TRDN/PTPN22/CASQ2/CD84/PTGS2/SRGN/UCP2/LRRC32/CARD16/CORO1A/CD300A/ICAM1/HAMP/APOC1/LILRB1/CEACAM1/LILRB2/VAMP8/IL1R2/IL1B/MMP9/HMOX1/DERL3/LIF/OSM/TLR2/PTGER4/MCTP1/MZB1/EDN1/TNFRSF21/SFRP4/INHBA/IL33/TLR8/CLIC2	40
GO:0090322	BP	GO:0090322	regulation of superoxide metabolic process	8/770	31/16778	5.83962e-05	0.000915929	0.000713257	RGN/GCH1/FBLN5/ITGAM/MIR21/FPR2/ACP5/ITGB2	8
GO:0010518	BP	GO:0010518	positive regulation of phospholipase activity	10/770	49/16778	6.30766e-05	0.000985997	0.00076782	FGFR2/KIT/CYR61/PTAFR/SELE/PLCB2/CCL5/S1PR4/C5AR1/EDNRA	10
GO:0050715	BP	GO:0050715	positive regulation of cytokine secretion	16/770	114/16778	6.36181e-05	0.000987789	0.000769215	CD2/FGR/PTPN22/AIM2/SAA1/CLEC4E/NLRP1/FFAR2/IL1B/TLR2/PTGER4/CD14/IL33/ORM2/FCN1/TLR8	16
GO:0051208	BP	GO:0051208	sequestering of calcium ion	16/770	114/16778	6.36181e-05	0.000987789	0.000769215	ATP1A2/TRDN/PTPRC/CASQ2/APLNR/PTPN6/CORO1A/PLCG2/CCR7/CXCL9/CXCL10/CXCL11/ITPR3/LYN/CCL21/CLIC2	16
GO:0046632	BP	GO:0046632	alpha-beta T cell differentiation	14/770	91/16778	6.53573e-05	0.0010114	0.0007876	SLAMF6/NCKAP1L/GPR183/PNP/MIR21/BCL3/CD86/EOMES/CD80/PTGER4/IRF4/IL6/TNFSF8/SASH3	14
GO:1904894	BP	GO:1904894	positive regulation of STAT cascade	13/770	80/16778	6.62245e-05	0.0010214	0.000795391	ERBB4/KIT/GHR/IL6R/CD300A/CCL5/SOCS3/LIF/OSM/HCLS1/IL7R/IL6/LYN	13
GO:0000302	BP	GO:0000302	response to reactive oxygen species	24/770	218/16778	6.65508e-05	0.00102303	0.000796655	GPR37/RGN/PLK3/UCP2/FOS/GCH1/FBLN5/MIR21/CCR7/KLF2/APOE/IL18RAP/TACR1/MMP9/HMOX1/AREG/DUSP1/EDN1/TNFAIP3/SOD2/IL6/AQP1/NR4A3/BTK	24
GO:0032675	BP	GO:0032675	regulation of interleukin-6 production	15/770	103/16778	6.95226e-05	0.00106517	0.000829473	IL6R/FCER1G/PTAFR/PTPN22/NCKAP1L/ARRB2/KLF2/LILRB2/INPP5D/IL1B/TLR2/TNFAIP3/IL6/IL33/TLR8	15
GO:0097237	BP	GO:0097237	cellular response to toxic substance	24/770	219/16778	7.15761e-05	0.00109301	0.000851155	GSTA1/GPR37/PXDNL/RGN/S100A9/PTGS2/SPI1/GCH1/FBLN5/MIR21/KLF2/APOE/IL18RAP/PXDN/HMOX1/EGR1/TNFAIP3/SOD2/IL6/AQP1/NR4A3/PTGS1/CYBB/CLIC2	24
GO:0051047	BP	GO:0051047	positive regulation of secretion	35/770	380/16778	7.34662e-05	0.00110968	0.000864138	SYT1/MAP2K6/SLC6A1/CD2/S100A9/FCER1G/FGR/PTAFR/CYP4A11/PTPN22/S100A8/AIM2/SAA1/CLEC4E/HCAR2/ITGAM/DOC2B/NLRP1/FFAR2/VAMP8/TACR1/IL1B/ITGB2/SPP1/TLR2/PTGER4/CD14/EDN1/IL6/AQP1/INHBA/IL33/ORM2/FCN1/TLR8	35
GO:0002430	BP	GO:0002430	complement receptor mediated signaling pathway	5/770	11/16778	7.36738e-05	0.00110968	0.000864138	C3AR1/C5AR1/FPR2/FPR3/FPR1	5
GO:0002523	BP	GO:0002523	leukocyte migration involved in inflammatory response	5/770	11/16778	7.36738e-05	0.00110968	0.000864138	S100A9/S100A8/SELE/FFAR2/ITGB2	5
GO:1903169	BP	GO:1903169	regulation of calcium ion transmembrane transport	18/770	140/16778	7.38502e-05	0.00110968	0.000864138	ATP1A2/ATP1B1/CACNB4/KCNE2/TRDN/RGN/CASQ2/APLNR/PTPN6/CORO1A/PLCG2/MIR21/CXCL9/CXCL10/CXCL11/PIK3CG/LYN/CLIC2	18
GO:0071356	BP	GO:0071356	cellular response to tumor necrosis factor	28/770	276/16778	7.3867e-05	0.00110968	0.000864138	OCLN/TNFRSF1B/AIM2/CHI3L1/BIRC3/CARD16/TNFSF13B/CCL22/CCL2/CCL18/CCL4/CCL5/CCL23/CCL3L3/ICAM1/KLF2/HAMP/ZFP36/PLVAP/CXCL8/EDN1/TNFAIP3/TNFRSF21/TNFRSF10C/FABP4/HAS2/CCL21/TNFSF8	28
GO:0031348	BP	GO:0031348	negative regulation of defense response	21/770	179/16778	7.51674e-05	0.00112538	0.000876358	TNFRSF1B/SAA1/NLRC5/CDH5/MEFV/ARRB2/MIR21/METRNL/SOCS3/APOE/LILRB1/ACP5/CEACAM1/SIGLEC10/IL1R2/TNFAIP6/CALCRL/PTGER4/TNFAIP3/TEK/MIR126	21
GO:0032655	BP	GO:0032655	regulation of interleukin-12 production	10/770	50/16778	7.56413e-05	0.00112538	0.000876358	CMKLR1/IRF8/MEFV/ARRB2/CCR7/LILRB1/ACP5/TLR2/IDO1/TLR8	10
GO:0050701	BP	GO:0050701	interleukin-1 secretion	10/770	50/16778	7.56413e-05	0.00112538	0.000876358	GBP5/AIM2/SAA1/CARD16/NLRP1/CCR7/IL1R2/ORM2/ABCA1/TLR8	10
GO:0071347	BP	GO:0071347	cellular response to interleukin-1	20/770	167/16778	8.29426e-05	0.00123005	0.00095787	MAP2K6/CHI3L1/MAP3K8/CCL22/CCL2/CCL18/CCL4/CCL5/CCL23/CCL3L3/ICAM1/KLF2/IL1R2/IL1B/CXCL8/EGR1/EDN1/IL6/HAS2/CCL21	20
GO:0007229	BP	GO:0007229	integrin-mediated signaling pathway	14/770	93/16778	8.33759e-05	0.00123008	0.000957894	FCER1G/FGR/FERMT3/ITGA11/LAT/ITGAL/ITGAM/ITGAX/VAV1/CEACAM1/PLEK/HCK/ADAMTS1/ITGB2	14
GO:0001501	BP	GO:0001501	skeletal system development	41/770	476/16778	8.34764e-05	0.00123008	0.000957894	FGFR2/GSC/THRA/TP63/KIT/HAPLN1/BMP5/LRRC17/OSR2/EYA1/RSPO2/FREM1/RGN/CYR61/PTPRC/GJA5/CHI3L1/CD44/CHRDL2/TEAD4/PTPN6/ZNF385A/CMKLR1/GREM1/HAPLN3/IGFBP4/MIR21/HOXB2/LILRB1/ACP5/MMP9/SULF2/CSRNP1/PTGER4/EDN1/COL12A1/COL10A1/SFRP4/HAS2/TEK/SEMA4D	41
GO:0017157	BP	GO:0017157	regulation of exocytosis	21/770	181/16778	8.83149e-05	0.00129725	0.0010102	SYT2/SYT1/FCER1G/FGR/PTAFR/CD84/TC2N/C2CD4B/ITGAM/CD300A/DOC2B/STXBP2/ADGRE2/CEACAM1/VAMP8/ITGB2/HMOX1/RAC2/SYTL3/MICAL1/LYN	21
GO:0032692	BP	GO:0032692	negative regulation of interleukin-1 production	7/770	25/16778	9.70459e-05	0.00142099	0.00110656	CARD16/MEFV/ARRB2/ACP5/CEACAM1/IL1R2/TNFAIP3	7
GO:0045076	BP	GO:0045076	regulation of interleukin-2 biosynthetic process	6/770	18/16778	0.000105797	0.00154423	0.00120253	CD3E/ZFP36/IL1B/CD86/CD80/IRF4	6
GO:0002709	BP	GO:0002709	regulation of T cell mediated immunity	10/770	52/16778	0.000107222	0.00155522	0.00121109	PTPRC/RIPK3/LILRB1/CLC/CEACAM1/IL1B/IL7R/IL6/WAS/SASH3	10
GO:0032615	BP	GO:0032615	interleukin-12 production	10/770	52/16778	0.000107222	0.00155522	0.00121109	CMKLR1/IRF8/MEFV/ARRB2/CCR7/LILRB1/ACP5/TLR2/IDO1/TLR8	10
GO:0050868	BP	GO:0050868	negative regulation of T cell activation	14/770	96/16778	0.000118469	0.00171299	0.00133395	PTPN22/LRRC32/PTPN6/MIR21/CD300A/LILRB1/CEACAM1/LILRB2/CTLA4/CD86/CD80/TNFRSF21/GPNMB/IDO1	14
GO:0061756	BP	GO:0061756	leukocyte adhesion to vascular endothelial cell	8/770	34/16778	0.000118951	0.0017146	0.0013352	PTAFR/SELP/SELL/SELE/SELPLG/MIR21/ICAM1/CCL21	8
GO:1903038	BP	GO:1903038	negative regulation of leukocyte cell-cell adhesion	15/770	108/16778	0.000120568	0.0017302	0.00134735	PTPN22/LRRC32/PTPN6/MIR21/CD300A/LILRB1/CEACAM1/LILRB2/CTLA4/CD86/CD80/TNFRSF21/GPNMB/IDO1/CCL21	15
GO:0048002	BP	GO:0048002	antigen processing and presentation of peptide antigen	21/770	185/16778	0.000120877	0.0017302	0.00134735	SH3GL2/FCGR1A/FCER1G/CTSS/NCF2/CTSD/IFI30/VAMP8/SLC11A1/NCF4/HLA-A/HLA-DRA/HLA-DQA1/HLA-DQA2/HLA-B/HLA-DQB2/HLA-DMB/HLA-DMA/HLA-DOA/TREM2/CYBB	21
GO:0002517	BP	GO:0002517	T cell tolerance induction	5/770	12/16778	0.000121529	0.0017302	0.00134735	CD3E/CLC/LILRB2/ICOS/IDO1	5
GO:0045086	BP	GO:0045086	positive regulation of interleukin-2 biosynthetic process	5/770	12/16778	0.000121529	0.0017302	0.00134735	CD3E/IL1B/CD86/CD80/IRF4	5
GO:0045638	BP	GO:0045638	negative regulation of myeloid cell differentiation	13/770	86/16778	0.000142013	0.00201087	0.00156591	HIST1H4D/LRRC17/ZFP36/LILRB1/LILRB4/CEACAM1/LILRB3/INPP5D/GPR171/PF4/INHBA/LYN/TRIB1	13
GO:0043367	BP	GO:0043367	CD4-positive, alpha-beta T cell differentiation	11/770	64/16778	0.000142112	0.00201087	0.00156591	SLAMF6/NCKAP1L/GPR183/MIR21/BCL3/CD86/CD80/PTGER4/IRF4/IL6/SASH3	11
GO:0098742	BP	GO:0098742	cell-cell adhesion via plasma-membrane adhesion molecules	22/770	201/16778	0.00014382	0.00202882	0.00157989	NRXN1/ROBO2/PCDHB5/CDH12/CADM3/CD84/MPZ/SELP/SELL/SELE/MPZL2/PCDH17/ITGAL/ITGAM/CDH5/CDH19/CD226/ICAM1/FXYD5/CEACAM1/ITGB2/CLDN5	22
GO:0045834	BP	GO:0045834	positive regulation of lipid metabolic process	16/770	122/16778	0.000144432	0.00203127	0.0015818	NR1D1/KIT/RGN/CYR61/FGR/PTGS2/CCR7/APOE/APOC1/FPR2/IL1B/ADGRF5/LYN/TEK/NR4A3/CCL21	16
GO:0052547	BP	GO:0052547	regulation of peptidase activity	37/770	425/16778	0.000147844	0.00205928	0.00160361	TP63/TNFRSF1B/CYR61/S100A9/S100A8/AIM2/PTGS2/CD44/BIRC3/SORL1/CARD16/SERPINA3/SERPINA1/CTSH/MEFV/ARRB2/MIR21/P2RX1/NLRP1/C3/PLAUR/CASP10/CST7/PI3/MMP9/SLPI/CSTA/TIMP4/TNFSF10/C4A/C4B/CD109/MICAL1/AQP1/TFPI2/TNFRSF10C/LYN	37
GO:0042269	BP	GO:0042269	regulation of natural killer cell mediated cytotoxicity	8/770	35/16778	0.000148052	0.00205928	0.00160361	CADM3/SLAMF6/ARRB2/CD226/VAV1/LILRB1/CEACAM1/IL18RAP	8
GO:0002544	BP	GO:0002544	chronic inflammatory response	6/770	19/16778	0.000148649	0.00205928	0.00160361	S100A8/CCL5/CXCL13/TNFAIP3/VNN1/IDO1	6
GO:0033622	BP	GO:0033622	integrin activation	6/770	19/16778	0.000148649	0.00205928	0.00160361	SELP/FERMT3/PLEK/CXCL13/PTGER4/MZB1	6
GO:0042832	BP	GO:0042832	defense response to protozoan	6/770	19/16778	0.000148649	0.00205928	0.00160361	CLEC7A/IRF8/BCL3/SLC11A1/PF4/IRF4	6
GO:0042130	BP	GO:0042130	negative regulation of T cell proliferation	10/770	54/16778	0.000149296	0.00206206	0.00160578	LRRC32/PTPN6/LILRB1/LILRB2/CTLA4/CD86/CD80/TNFRSF21/GPNMB/IDO1	10
GO:0003018	BP	GO:0003018	vascular process in circulatory system	19/770	161/16778	0.000150584	0.00207367	0.00161482	ATP1A2/PTAFR/GJA5/PTGS2/ADM/GCH1/MIR21/P2RX1/ICAM1/APOE/CEACAM1/CXCR2/TACR1/HMOX1/EDNRA/ADRB2/EDN1/SOD2/TEK	19
GO:0070555	BP	GO:0070555	response to interleukin-1	21/770	188/16778	0.000151862	0.00208506	0.00162369	MAP2K6/SELE/CHI3L1/MAP3K8/CCL22/CCL2/CCL18/CCL4/CCL5/CCL23/CCL3L3/ICAM1/KLF2/IL1R2/IL1B/CXCL8/EGR1/EDN1/IL6/HAS2/CCL21	21
GO:0008217	BP	GO:0008217	regulation of blood pressure	20/770	175/16778	0.000158597	0.00217109	0.00169068	ATP1A2/TRHDE/NPY1R/PTAFR/CYP4A11/GJA5/F11R/PTGS2/ADM/GCH1/ANPEP/P2RX1/TACR1/HMOX1/CPA3/EDNRA/ADRB2/EDN1/SOD2/PTGS1	20
GO:0050728	BP	GO:0050728	negative regulation of inflammatory response	16/770	123/16778	0.000159108	0.00217165	0.00169112	TNFRSF1B/SAA1/CDH5/MEFV/METRNL/SOCS3/APOE/ACP5/SIGLEC10/IL1R2/TNFAIP6/CALCRL/PTGER4/TNFAIP3/TEK/MIR126	16
GO:0072593	BP	GO:0072593	reactive oxygen species metabolic process	25/770	245/16778	0.000161102	0.00219241	0.00170729	PXDNL/RGN/CYR61/NCF2/PTGS2/RIPK3/GCH1/FBLN5/ITGAM/MIR21/VAV1/ICAM1/KLF2/FPR2/ACP5/PXDN/IL1B/ITGB2/RAC2/TLR2/EDN1/SOD2/NCF1B/NCF1C/CYBB	25
GO:0042531	BP	GO:0042531	positive regulation of tyrosine phosphorylation of STAT protein	11/770	65/16778	0.000164076	0.00222633	0.0017337	ERBB4/KIT/GHR/IL6R/CCL5/SOCS3/LIF/OSM/HCLS1/IL6/LYN	11
GO:0007162	BP	GO:0007162	negative regulation of cell adhesion	25/770	246/16778	0.000171732	0.00232341	0.00180929	EFNA5/PTPRC/PTPN22/TNR/LPXN/LRRC32/PTPN6/PLXNC1/ARHGDIB/MIR21/CD300A/FXYD5/LILRB1/CEACAM1/LILRB2/CTLA4/CD86/CD80/TNFRSF21/GPNMB/ADAMDEC1/IDO1/ANGPT2/CCL21/SEMA4D	25
GO:0002704	BP	GO:0002704	negative regulation of leukocyte mediated immunity	9/770	45/16778	0.000172435	0.00232611	0.0018114	PTPRC/CD84/PTPN6/ARRB2/CD300A/LILRB1/CEACAM1/HMOX1/IL7R	9
GO:0051235	BP	GO:0051235	maintenance of location	29/770	305/16778	0.000173377	0.00232775	0.00181268	ATP1A2/THRA/TRDN/MEST/S100A9/PTPRC/CASQ2/S100A8/SRGN/SORL1/APLNR/PTPN6/CORO1A/PLCG2/CCR7/FFAR2/BCL3/APOE/C3/IL1B/CXCL9/CXCL10/CXCL11/ITPR3/IL6/LYN/CCL21/ABCA1/CLIC2	29
GO:0002576	BP	GO:0002576	platelet degranulation	16/770	124/16778	0.000175065	0.00232775	0.00181268	FCER1G/SELP/SRGN/FERMT3/VWF/SERPINA3/SERPINA1/P2RX1/STXBP2/PLEK/MMRN1/PF4/PPBP/CD109/LYN/ORM2	16
GO:0002287	BP	GO:0002287	alpha-beta T cell activation involved in immune response	10/770	55/16778	0.000175072	0.00232775	0.00181268	SLAMF6/GPR183/MIR21/BCL3/CD86/EOMES/CD80/PTGER4/IRF4/IL6	10
GO:0002293	BP	GO:0002293	alpha-beta T cell differentiation involved in immune response	10/770	55/16778	0.000175072	0.00232775	0.00181268	SLAMF6/GPR183/MIR21/BCL3/CD86/EOMES/CD80/PTGER4/IRF4/IL6	10
GO:0050918	BP	GO:0050918	positive chemotaxis	10/770	55/16778	0.000175072	0.00232775	0.00181268	SAA1/SAA2/IL16/CORO1A/CCL5/FPR2/CCR4/CXCL8/GPNMB/ANGPT2	10
GO:0051048	BP	GO:0051048	negative regulation of secretion	22/770	205/16778	0.00019129	0.0025361	0.00197492	LGR4/PTPN22/CD84/SRGN/UCP2/LRRC32/CARD16/CD300A/LILRB1/CEACAM1/VAMP8/IL1R2/IL1B/HMOX1/LIF/OSM/PTGER4/EDN1/TNFRSF21/INHBA/IL33/TLR8	22
GO:0002791	BP	GO:0002791	regulation of peptide secretion	38/770	447/16778	0.000196375	0.00259608	0.00202163	LGR4/NR1D1/NRXN1/EFNA5/CD2/S100A9/FGR/PTPN22/GJA5/S100A8/AIM2/SRGN/SAA1/UCP2/LRRC32/CARD16/CLEC4E/HCAR2/DOC2B/NLRP1/CCL5/CCR7/FFAR2/LILRB1/IL1R2/IL1B/DPP4/TLR2/PTGER4/CD14/ITPR3/TNFRSF21/IL6/LYN/IL33/ORM2/FCN1/TLR8	38
GO:0002761	BP	GO:0002761	regulation of myeloid leukocyte differentiation	15/770	113/16778	0.000201544	0.00264927	0.00206305	LRRC17/FOS/EVI2B/LILRB1/LILRB4/CEACAM1/LILRB3/INPP5D/LIF/CCR1/HCLS1/PF4/INHBA/LYN/TRIB1	15
GO:0098754	BP	GO:0098754	detoxification	15/770	113/16778	0.000201544	0.00264927	0.00206305	GSTA1/PXDNL/RGN/S100A9/PTGS2/GCH1/FBLN5/MT1H/MT1G/MIR21/APOE/PXDN/SOD2/PTGS1/CLIC2	15
GO:0001562	BP	GO:0001562	response to protozoan	6/770	20/16778	0.000204154	0.00266091	0.00207211	CLEC7A/IRF8/BCL3/SLC11A1/PF4/IRF4	6
GO:0002438	BP	GO:0002438	acute inflammatory response to antigenic stimulus	6/770	20/16778	0.000204154	0.00266091	0.00207211	FCER1G/CCR7/ICAM1/C3/CXCR2/BTK	6
GO:0050857	BP	GO:0050857	positive regulation of antigen receptor-mediated signaling pathway	6/770	20/16778	0.000204154	0.00266091	0.00207211	PTPRC/CCR7/CD226/NFAM1/STAP1/LYN	6
GO:0002762	BP	GO:0002762	negative regulation of myeloid leukocyte differentiation	9/770	46/16778	0.000205758	0.00266678	0.00207669	LRRC17/LILRB1/LILRB4/CEACAM1/LILRB3/INPP5D/INHBA/LYN/TRIB1	9
GO:2000401	BP	GO:2000401	regulation of lymphocyte migration	9/770	46/16778	0.000205758	0.00266678	0.00207669	RIPK3/CCL2/CCL4/CCL5/CXCL13/CXCL10/STK10/DOCK8/CCL21	9
GO:0097553	BP	GO:0097553	calcium ion transmembrane import into cytosol	16/770	126/16778	0.000211198	0.00272401	0.00212125	ATP1A2/TRDN/PTPRC/CASQ2/APLNR/PTPN6/CORO1A/PLCG2/CCR7/CXCL9/CXCL10/CXCL11/ITPR3/LYN/CCL21/CLIC2	16
GO:0045577	BP	GO:0045577	regulation of B cell differentiation	7/770	28/16778	0.000211939	0.00272401	0.00212125	PTPN6/NCKAP1L/IKZF3/INPP5D/NFAM1/INHBA/BTK	7
GO:0072606	BP	GO:0072606	interleukin-8 secretion	7/770	28/16778	0.000211939	0.00272401	0.00212125	CD2/PTPN22/CHI3L1/FFAR2/TLR2/CD14/FCN1	7
GO:0046427	BP	GO:0046427	positive regulation of JAK-STAT cascade	12/770	78/16778	0.000214239	0.00274594	0.00213833	ERBB4/KIT/GHR/IL6R/CD300A/CCL5/SOCS3/LIF/OSM/HCLS1/IL6/LYN	12
GO:0019884	BP	GO:0019884	antigen processing and presentation of exogenous antigen	20/770	179/16778	0.000215451	0.00275384	0.00214448	SH3GL2/FCGR1A/CD1C/FCER1G/CTSS/NCF2/CTSD/IFI30/VAMP8/NCF4/HLA-A/HLA-DRA/HLA-DQA1/HLA-DQA2/HLA-B/HLA-DQB2/HLA-DMB/HLA-DMA/HLA-DOA/CYBB	20
GO:0010035	BP	GO:0010035	response to inorganic substance	41/770	499/16778	0.000230124	0.00293329	0.00228423	FIBIN/SYT1/SLC6A1/KIT/GPR37/RGN/CASQ2/S100A8/PTGS2/UCP2/ALOX5AP/FOS/GCH1/FBLN5/AQP9/MT1H/MT1G/MIR21/CCR7/ICAM1/JUNB/KLF2/HAMP/FOSB/IL18RAP/TACR1/MMP9/HMOX1/AREG/CD14/DUSP1/EDN1/ITPR3/TNFAIP3/SOD2/IL6/AQP1/RASA4B/FABP4/NR4A3/CYBB	41
GO:0050708	BP	GO:0050708	regulation of protein secretion	36/770	419/16778	0.000233813	0.00297212	0.00231446	LGR4/NR1D1/NRXN1/EFNA5/CD2/FGR/PTPN22/GJA5/AIM2/SRGN/SAA1/UCP2/LRRC32/CARD16/CLEC4E/HCAR2/DOC2B/NLRP1/CCL5/CCR7/FFAR2/LILRB1/IL1R2/IL1B/DPP4/TLR2/PTGER4/CD14/ITPR3/TNFRSF21/IL6/LYN/IL33/ORM2/FCN1/TLR8	36
GO:0006968	BP	GO:0006968	cellular defense response	10/770	57/16778	0.00023795	0.00299998	0.00233616	MNDA/NCF2/FCMR/LSP1/C5AR1/LILRB2/GNLY/CXCR2/CXCL9/LY96	10
GO:0032623	BP	GO:0032623	interleukin-2 production	10/770	57/16778	0.00023795	0.00299998	0.00233616	CD3E/PNP/ZFP36/SLC11A1/IL1B/CD86/CD80/IRF4/TNFAIP3/SASH3	10
GO:0050710	BP	GO:0050710	negative regulation of cytokine secretion	10/770	57/16778	0.00023795	0.00299998	0.00233616	LGR4/PTPN22/SRGN/LRRC32/CARD16/LILRB1/IL1R2/PTGER4/TNFRSF21/TLR8	10
GO:0035296	BP	GO:0035296	regulation of tube diameter	16/770	128/16778	0.000253636	0.00318041	0.00247666	ATP1A2/PTAFR/GJA5/PTGS2/ADM/GCH1/MIR21/P2RX1/ICAM1/APOE/TACR1/HMOX1/EDNRA/ADRB2/EDN1/SOD2	16
GO:0097746	BP	GO:0097746	regulation of blood vessel diameter	16/770	128/16778	0.000253636	0.00318041	0.00247666	ATP1A2/PTAFR/GJA5/PTGS2/ADM/GCH1/MIR21/P2RX1/ICAM1/APOE/TACR1/HMOX1/EDNRA/ADRB2/EDN1/SOD2	16
GO:0051260	BP	GO:0051260	protein homooligomerization	29/770	312/16778	0.000255046	0.00318945	0.0024837	AKR1C1/SYT1/PRTG/ACADL/SLC6A1/TP63/CDA/FCER1G/GBP5/KCNA3/ITLN1/CD247/CD3E/CD3G/CD3D/VWF/ALOX5AP/RIPK3/GCH1/MLKL/P2RX1/CD79A/APOE/TGM2/HMOX1/KCTD16/ITPR3/SOD2/SCARA5	29
GO:0042554	BP	GO:0042554	superoxide anion generation	7/770	29/16778	0.000268406	0.00334748	0.00260676	NCF2/ITGAM/FPR2/ACP5/ITGB2/EDN1/CYBB	7
GO:0002715	BP	GO:0002715	regulation of natural killer cell mediated immunity	8/770	38/16778	0.000272343	0.00338746	0.00263789	CADM3/SLAMF6/ARRB2/CD226/VAV1/LILRB1/CEACAM1/IL18RAP	8
GO:0042094	BP	GO:0042094	interleukin-2 biosynthetic process	6/770	21/16778	0.000274787	0.00339957	0.00264733	CD3E/ZFP36/IL1B/CD86/CD80/IRF4	6
GO:0043302	BP	GO:0043302	positive regulation of leukocyte degranulation	6/770	21/16778	0.000274787	0.00339957	0.00264733	FCER1G/FGR/PTAFR/ITGAM/VAMP8/ITGB2	6
GO:0010517	BP	GO:0010517	regulation of phospholipase activity	10/770	58/16778	0.000275876	0.00340395	0.00265074	FGFR2/KIT/CYR61/PTAFR/SELE/PLCB2/CCL5/S1PR4/C5AR1/EDNRA	10
GO:0048871	BP	GO:0048871	multicellular organismal homeostasis	30/770	329/16778	0.000279748	0.00344254	0.00268079	CUBN/USH1C/NR1D1/ACADL/TP63/CYP4A11/PTGS2/LYZ/SERPINA3/ADCY4/IGHA1/CTSH/CORO1A/HAMP/ACP5/SLC11A1/INPP5D/IGKC/IL1B/RAC2/SPP1/JCHAIN/ADRB2/TNFAIP3/ADGRF5/IL6/AQP1/HAS2/NR4A3/SASH3	30
GO:0006939	BP	GO:0006939	smooth muscle contraction	14/770	104/16778	0.000280681	0.00344486	0.00268259	ATP1A2/KIT/CHRM2/PTAFR/PTGS2/MIR21/P2RX1/CNN1/TACR1/CALCRL/SULF2/EDNRA/ADRB2/EDN1	14
GO:0098869	BP	GO:0098869	cellular oxidant detoxification	13/770	92/16778	0.000282988	0.00344609	0.00268356	GSTA1/PXDNL/RGN/S100A9/PTGS2/GCH1/FBLN5/MIR21/APOE/PXDN/SOD2/PTGS1/CLIC2	13
GO:0032642	BP	GO:0032642	regulation of chemokine production	11/770	69/16778	0.000283016	0.00344609	0.00268356	IL6R/ACKR1/MCOLN2/MEFV/FFAR2/IL1B/HMOX1/TLR2/EGR1/IL6/IL33	11
GO:1903557	BP	GO:1903557	positive regulation of tumor necrosis factor superfamily cytokine production	11/770	69/16778	0.000283016	0.00344609	0.00268356	CD2/FCER1G/PTAFR/CD86/TLR2/PF4/CD14/LY96/ORM2/CYBB/SASH3	11
GO:0046683	BP	GO:0046683	response to organophosphorus	16/770	130/16778	0.000303265	0.00368296	0.00286801	AKR1C1/PER1/PTAFR/SELL/PTGS2/FOS/AQP9/P2RX1/JUNB/FOSB/IL1B/AREG/DUSP1/AQP1/PIK3CG/TEK	16
GO:0034764	BP	GO:0034764	positive regulation of transmembrane transport	20/770	184/16778	0.000311119	0.00376075	0.00292859	ATP1B1/ATP1B2/KCNE2/TRDN/RGN/PTAFR/CTSS/ITLN1/APLNR/PLCG2/MIR21/C3/SHANK3/CXCL9/CXCL10/CXCL11/ADRB2/GLRX/NR4A3/MIR223	20
GO:0010951	BP	GO:0010951	negative regulation of endopeptidase activity	24/770	241/16778	0.000311296	0.00376075	0.00292859	TNFRSF1B/PTGS2/CD44/BIRC3/SORL1/CARD16/SERPINA3/SERPINA1/ARRB2/C3/PLAUR/CST7/PI3/MMP9/SLPI/CSTA/TIMP4/C4A/C4B/CD109/MICAL1/AQP1/TFPI2/TNFRSF10C	24
GO:0070227	BP	GO:0070227	lymphocyte apoptotic process	11/770	70/16778	0.000322096	0.00388109	0.0030223	CD3G/RIPK3/CCL5/HSH2D/CLC/TNFRSF21/GIMAP8/IDO1/LYN/DOCK8/BTK	11
GO:1905517	BP	GO:1905517	macrophage migration	8/770	39/16778	0.000329007	0.00395407	0.00307913	MCOLN2/SAA1/C3AR1/CMKLR1/CCL2/CCL5/C5AR1/STAP1	8
GO:0030851	BP	GO:0030851	granulocyte differentiation	7/770	30/16778	0.00033636	0.00402155	0.00313168	SPI1/CSF3/EVI2B/CEACAM1/INPP5D/HCLS1/TRIB1	7
GO:0043552	BP	GO:0043552	positive regulation of phosphatidylinositol 3-kinase activity	7/770	30/16778	0.00033636	0.00402155	0.00313168	KIT/FGR/CCR7/FPR2/LYN/TEK/CCL21	7
GO:0051928	BP	GO:0051928	positive regulation of calcium ion transport	14/770	106/16778	0.000342926	0.00408948	0.00318458	ATP1B1/KCNE2/TRDN/RGN/APLNR/PLCG2/ARRB2/CCL2/CCL4/CCL5/CCR1/CXCL9/CXCL10/CXCL11	14
GO:0002478	BP	GO:0002478	antigen processing and presentation of exogenous peptide antigen	19/770	172/16778	0.000355045	0.00422312	0.00328865	SH3GL2/FCGR1A/FCER1G/CTSS/NCF2/CTSD/IFI30/VAMP8/NCF4/HLA-A/HLA-DRA/HLA-DQA1/HLA-DQA2/HLA-B/HLA-DQB2/HLA-DMB/HLA-DMA/HLA-DOA/CYBB	19
GO:0002691	BP	GO:0002691	regulation of cellular extravasation	6/770	22/16778	0.000363267	0.00429881	0.00334759	PTAFR/RIPK3/ICAM1/PLVAP/PTGER4/CCL21	6
GO:0050858	BP	GO:0050858	negative regulation of antigen receptor-mediated signaling pathway	6/770	22/16778	0.000363267	0.00429881	0.00334759	PTPN22/LPXN/PTPN6/CD300A/LILRB4/CEACAM1	6
GO:0019229	BP	GO:0019229	regulation of vasoconstriction	10/770	60/16778	0.000366996	0.00433186	0.00337333	ATP1A2/PTAFR/GJA5/PTGS2/ADM/MIR21/P2RX1/ICAM1/TACR1/EDN1	10
GO:0014074	BP	GO:0014074	response to purine-containing compound	17/770	146/16778	0.000386424	0.00454957	0.00354286	PER1/SLC6A1/PTAFR/CASQ2/SELL/PTGS2/FOS/AQP9/P2RX1/JUNB/FOSB/IL1B/AREG/DUSP1/AQP1/PIK3CG/TEK	17
GO:0006937	BP	GO:0006937	regulation of muscle contraction	18/770	160/16778	0.0004027	0.00472917	0.00368272	ATP1A2/ATP1B1/MYL3/KIT/CHRM2/PTAFR/CASQ2/GJA5/PTGS2/MIR21/P2RX1/CNN1/TACR1/CALCRL/ADRB2/EDN1/PIK3CG/CLIC2	18
GO:0033002	BP	GO:0033002	muscle cell proliferation	21/770	202/16778	0.000408519	0.00476223	0.00370847	FGFR2/ERBB4/OGN/IL6R/PTAFR/PTGS2/MIR21/CCL5/CNN1/TACR1/CALCRL/MMP9/TGM2/HMOX1/EDN1/PIM1/TNFAIP3/IL6/NAMPT/TRIB1/NR4A3	21
GO:0001911	BP	GO:0001911	negative regulation of leukocyte mediated cytotoxicity	5/770	15/16778	0.000410661	0.00476223	0.00370847	PTPRC/ARRB2/LILRB1/CEACAM1/IL7R	5
GO:0002467	BP	GO:0002467	germinal center formation	5/770	15/16778	0.000410661	0.00476223	0.00370847	TNFSF13B/BCL3/KLHL6/CXCL13/TNFAIP3	5
GO:0030852	BP	GO:0030852	regulation of granulocyte differentiation	5/770	15/16778	0.000410661	0.00476223	0.00370847	EVI2B/CEACAM1/INPP5D/HCLS1/TRIB1	5
GO:2000484	BP	GO:2000484	positive regulation of interleukin-8 secretion	5/770	15/16778	0.000410661	0.00476223	0.00370847	CD2/FFAR2/TLR2/CD14/FCN1	5
GO:0033028	BP	GO:0033028	myeloid cell apoptotic process	7/770	31/16778	0.000417433	0.00482866	0.00376019	THRA/PIK3CD/FCER1G/HCAR2/CCL5/CXCR2/IL6	7
GO:0034767	BP	GO:0034767	positive regulation of ion transmembrane transport	16/770	134/16778	0.00042813	0.00494005	0.00384693	ATP1B1/ATP1B2/KCNE2/TRDN/RGN/PTAFR/CTSS/APLNR/PLCG2/MIR21/SHANK3/CXCL9/CXCL10/CXCL11/ADRB2/GLRX	16
GO:1990748	BP	GO:1990748	cellular detoxification	13/770	96/16778	0.000432396	0.00497685	0.0038756	GSTA1/PXDNL/RGN/S100A9/PTGS2/GCH1/FBLN5/MIR21/APOE/PXDN/SOD2/PTGS1/CLIC2	13
GO:0045621	BP	GO:0045621	positive regulation of lymphocyte differentiation	12/770	84/16778	0.000433612	0.00497846	0.00387685	NCKAP1L/PNP/MIR21/LILRB4/LILRB2/INPP5D/CD86/CD80/IL7R/VNN1/SASH3/BTK	12
GO:0035710	BP	GO:0035710	CD4-positive, alpha-beta T cell activation	11/770	73/16778	0.000467576	0.00534888	0.0041653	SLAMF6/NCKAP1L/GPR183/MIR21/BCL3/CD86/CD80/PTGER4/IRF4/IL6/SASH3	11
GO:1904064	BP	GO:1904064	positive regulation of cation transmembrane transport	15/770	122/16778	0.000468186	0.00534888	0.0041653	ATP1B1/ATP1B2/KCNE2/TRDN/RGN/CTSS/APLNR/PLCG2/MIR21/SHANK3/CXCL9/CXCL10/CXCL11/ADRB2/GLRX	15
GO:0031664	BP	GO:0031664	regulation of lipopolysaccharide-mediated signaling pathway	6/770	23/16778	0.000472548	0.00538542	0.00419376	CARD16/CD180/LY86/TNFAIP3/LY96/TRIB1	6
GO:0060193	BP	GO:0060193	positive regulation of lipase activity	10/770	62/16778	0.000481893	0.00547843	0.00426619	FGFR2/KIT/CYR61/PTAFR/SELE/PLCB2/CCL5/S1PR4/C5AR1/EDNRA	10
GO:0050880	BP	GO:0050880	regulation of blood vessel size	16/770	136/16778	0.00050563	0.00573419	0.00446535	ATP1A2/PTAFR/GJA5/PTGS2/ADM/GCH1/MIR21/P2RX1/ICAM1/APOE/TACR1/HMOX1/EDNRA/ADRB2/EDN1/SOD2	16
GO:0010574	BP	GO:0010574	regulation of vascular endothelial growth factor production	7/770	32/16778	0.000513383	0.00580788	0.00452274	PTGS2/C3AR1/C5AR1/C3/IL1B/SULF2/IL6	7
GO:1904062	BP	GO:1904062	regulation of cation transmembrane transport	27/770	295/16778	0.000522751	0.00589943	0.00459403	ATP1A2/ATP1B1/ATP1B2/CACNB4/KCNE2/TRDN/DPP6/RGN/CASQ2/CTSS/APLNR/PTPN6/CORO1A/PLCG2/MIR21/FXYD5/HAMP/MMP9/SHANK3/CXCL9/CXCL10/CXCL11/ADRB2/GLRX/PIK3CG/LYN/CLIC2	27
GO:0002824	BP	GO:0002824	positive regulation of adaptive immune response based on somatic recombination of immune receptors built from immunoglobulin superfamily domains	11/770	74/16778	0.000526866	0.00591701	0.00460772	FCER1G/TNFSF13B/MIR21/CD226/C3/SLC11A1/IL1B/CD80/IL6/SASH3/BTK	11
GO:0046634	BP	GO:0046634	regulation of alpha-beta T cell activation	11/770	74/16778	0.000526866	0.00591701	0.00460772	CD3E/NCKAP1L/PNP/MIR21/CD300A/LILRB1/RASAL3/CD86/CD80/IRF4/SASH3	11
GO:0001960	BP	GO:0001960	negative regulation of cytokine-mediated signaling pathway	9/770	52/16778	0.00053737	0.00599135	0.00466561	PTPRC/CARD16/NLRC5/MIR21/CCL5/IL1R2/PXDN/STAP1/IL6	9
GO:0032722	BP	GO:0032722	positive regulation of chemokine production	9/770	52/16778	0.00053737	0.00599135	0.00466561	IL6R/MCOLN2/FFAR2/IL1B/HMOX1/TLR2/EGR1/IL6/IL33	9
GO:0042093	BP	GO:0042093	T-helper cell differentiation	9/770	52/16778	0.00053737	0.00599135	0.00466561	SLAMF6/GPR183/MIR21/BCL3/CD86/CD80/PTGER4/IRF4/IL6	9
GO:0035150	BP	GO:0035150	regulation of tube size	16/770	137/16778	0.000548695	0.00609432	0.00474579	ATP1A2/PTAFR/GJA5/PTGS2/ADM/GCH1/MIR21/P2RX1/ICAM1/APOE/TACR1/HMOX1/EDNRA/ADRB2/EDN1/SOD2	16
GO:0050673	BP	GO:0050673	epithelial cell proliferation	33/770	390/16778	0.000549239	0.00609432	0.00474579	FGFR2/LGR4/PGR/NR1D1/TP63/KIT/BMP5/OSR2/EYA1/RGN/PROX1/APLNR/NR4A1/EFNB2/IGFBP4/MIR21/CCL5/ZFP36/APOE/C5AR1/LRG1/CEACAM1/TACR1/FAP/SULF2/HMOX1/AREG/CD109/TNFAIP3/HAS2/TEK/NR4A3/MIR126	33
GO:0043277	BP	GO:0043277	apoptotic cell clearance	8/770	42/16778	0.000558955	0.00618728	0.00481819	CCL2/C3/TGM2/RAC2/C2/C4A/C4B/FCN1	8
GO:0002495	BP	GO:0002495	antigen processing and presentation of peptide antigen via MHC class II	13/770	99/16778	0.000584262	0.00645198	0.00502431	SH3GL2/FCER1G/CTSS/CTSD/IFI30/HLA-DRA/HLA-DQA1/HLA-DQA2/HLA-DQB2/HLA-DMB/HLA-DMA/HLA-DOA/TREM2	13
GO:0042509	BP	GO:0042509	regulation of tyrosine phosphorylation of STAT protein	11/770	75/16778	0.000592305	0.00650972	0.00506928	ERBB4/KIT/GHR/IL6R/CCL5/SOCS3/LIF/OSM/HCLS1/IL6/LYN	11
GO:0051279	BP	GO:0051279	regulation of release of sequestered calcium ion into cytosol	11/770	75/16778	0.000592305	0.00650972	0.00506928	ATP1A2/TRDN/CASQ2/APLNR/PTPN6/CORO1A/CXCL9/CXCL10/CXCL11/LYN/CLIC2	11
GO:0050777	BP	GO:0050777	negative regulation of immune response	16/770	138/16778	0.000594863	0.00652235	0.00507911	PTPRC/CD84/PTPN6/NLRC5/ARRB2/MIR21/CD300A/LILRB1/CEACAM1/CTLA4/INPP5D/HMOX1/IL7R/TNFAIP3/LYN/IL33	16
GO:0034101	BP	GO:0034101	erythrocyte homeostasis	14/770	112/16778	0.000605134	0.00659558	0.00513614	THRA/KIT/SPI1/NCKAP1L/AHSP/KLF2/ZFP36/INPP5D/HMOX1/HCLS1/IKZF1/INHBA/LYN/ALAS2	14
GO:0050901	BP	GO:0050901	leukocyte tethering or rolling	6/770	24/16778	0.000605819	0.00659558	0.00513614	PTAFR/SELP/SELL/SELE/SELPLG/CCL21	6
GO:2000482	BP	GO:2000482	regulation of interleukin-8 secretion	6/770	24/16778	0.000605819	0.00659558	0.00513614	CD2/PTPN22/FFAR2/TLR2/CD14/FCN1	6
GO:0010863	BP	GO:0010863	positive regulation of phospholipase C activity	7/770	33/16778	0.000626095	0.0067844	0.00528318	KIT/PTAFR/SELE/PLCB2/S1PR4/C5AR1/EDNRA	7
GO:0090218	BP	GO:0090218	positive regulation of lipid kinase activity	7/770	33/16778	0.000626095	0.0067844	0.00528318	KIT/FGR/CCR7/FPR2/LYN/TEK/CCL21	7
GO:0002504	BP	GO:0002504	antigen processing and presentation of peptide or polysaccharide antigen via MHC class II	13/770	100/16778	0.000643966	0.00696176	0.00542129	SH3GL2/FCER1G/CTSS/CTSD/IFI30/HLA-DRA/HLA-DQA1/HLA-DQA2/HLA-DQB2/HLA-DMB/HLA-DMA/HLA-DOA/TREM2	13
GO:0032653	BP	GO:0032653	regulation of interleukin-10 production	8/770	43/16778	0.000659487	0.00706354	0.00550055	FCER1G/BCL3/LILRB1/TLR2/IRF4/TNFRSF21/IDO1/SASH3	8
GO:0050702	BP	GO:0050702	interleukin-1 beta secretion	8/770	43/16778	0.000659487	0.00706354	0.00550055	GBP5/AIM2/CARD16/NLRP1/CCR7/ORM2/ABCA1/TLR8	8
GO:0050704	BP	GO:0050704	regulation of interleukin-1 secretion	8/770	43/16778	0.000659487	0.00706354	0.00550055	AIM2/SAA1/CARD16/NLRP1/CCR7/IL1R2/ORM2/TLR8	8
GO:1903727	BP	GO:1903727	positive regulation of phospholipid metabolic process	8/770	43/16778	0.000659487	0.00706354	0.00550055	KIT/FGR/CCR7/FPR2/ADGRF5/LYN/TEK/CCL21	8
GO:0042310	BP	GO:0042310	vasoconstriction	11/770	76/16778	0.00066438	0.0070995	0.00552856	ATP1A2/PTAFR/GJA5/PTGS2/ADM/MIR21/P2RX1/ICAM1/TACR1/EDNRA/EDN1	11
GO:0010466	BP	GO:0010466	negative regulation of peptidase activity	24/770	254/16778	0.000667401	0.00711536	0.0055409	TNFRSF1B/PTGS2/CD44/BIRC3/SORL1/CARD16/SERPINA3/SERPINA1/ARRB2/C3/PLAUR/CST7/PI3/MMP9/SLPI/CSTA/TIMP4/C4A/C4B/CD109/MICAL1/AQP1/TFPI2/TNFRSF10C	24
GO:0043547	BP	GO:0043547	positive regulation of GTPase activity	33/770	395/16778	0.000685197	0.00727589	0.00566591	RGS9/RGN/RGS1/F11R/ARHGAP30/NCKAP1L/ARHGDIB/ARHGAP9/GPR65/CCL22/ARHGEF15/CCL2/CCL18/CCL4/CCL5/CCL23/CCL3L3/CCR7/VAV1/ICAM1/RASAL3/GMIP/RASGRP3/ARHGAP25/CXCL13/ARAP2/DOCK2/TAGAP/RASA4B/DOCK8/CCL21/SEMA4D/TBC1D2	33
GO:0001503	BP	GO:0001503	ossification	31/770	363/16778	0.000685603	0.00727589	0.00566591	FGFR2/LGR4/THRA/TP63/BMP5/FIGNL1/OSR2/RSPO2/CHRDL1/CYR61/IL6R/PTGS2/SRGN/CHRDL2/GREM1/ITGA11/MIR21/JUNB/TACR1/MMP9/CCR1/AREG/IBSP/SPP1/PTGER4/ADRB2/IL6/GPNMB/TEK/SEMA4D/HEMGN	31
GO:0031532	BP	GO:0031532	actin cytoskeleton reorganization	13/770	101/16778	0.000708733	0.00748949	0.00583225	KIT/S100A9/F11R/ARHGDIB/GPR65/CSF3/PLEK/HCK/CASS4/RAC2/HCLS1/STAP1/TEK	13
GO:0002718	BP	GO:0002718	regulation of cytokine production involved in immune response	10/770	65/16778	0.000708968	0.00748949	0.00583225	FCER1G/CD226/FFAR2/LILRB1/CLC/HMOX1/IL6/NR4A3/SASH3/BTK	10
GO:0002294	BP	GO:0002294	CD4-positive, alpha-beta T cell differentiation involved in immune response	9/770	54/16778	0.000715763	0.00754307	0.00587397	SLAMF6/GPR183/MIR21/BCL3/CD86/CD80/PTGER4/IRF4/IL6	9
GO:0022408	BP	GO:0022408	negative regulation of cell-cell adhesion	17/770	154/16778	0.000717301	0.00754307	0.00587397	PTPN22/TNR/LRRC32/PTPN6/MIR21/CD300A/FXYD5/LILRB1/CEACAM1/LILRB2/CTLA4/CD86/CD80/TNFRSF21/GPNMB/IDO1/CCL21	17
GO:0001767	BP	GO:0001767	establishment of lymphocyte polarity	4/770	10/16778	0.000740273	0.00762894	0.00594085	CCR7/DOCK2/DOCK8/CCL21	4
GO:0002664	BP	GO:0002664	regulation of T cell tolerance induction	4/770	10/16778	0.000740273	0.00762894	0.00594085	CD3E/CLC/LILRB2/IDO1	4
GO:0002863	BP	GO:0002863	positive regulation of inflammatory response to antigenic stimulus	4/770	10/16778	0.000740273	0.00762894	0.00594085	FCER1G/CCR7/C3/BTK	4
GO:0033623	BP	GO:0033623	regulation of integrin activation	4/770	10/16778	0.000740273	0.00762894	0.00594085	SELP/PLEK/CXCL13/PTGER4	4
GO:0097048	BP	GO:0097048	dendritic cell apoptotic process	4/770	10/16778	0.000740273	0.00762894	0.00594085	CCR7/LILRB1/LYN/CCL21	4
GO:1902563	BP	GO:1902563	regulation of neutrophil activation	4/770	10/16778	0.000740273	0.00762894	0.00594085	PTAFR/ITGAM/CD300A/ITGB2	4
GO:2000668	BP	GO:2000668	regulation of dendritic cell apoptotic process	4/770	10/16778	0.000740273	0.00762894	0.00594085	CCR7/LILRB1/LYN/CCL21	4
GO:0002708	BP	GO:0002708	positive regulation of lymphocyte mediated immunity	11/770	77/16778	0.000743604	0.00762894	0.00594085	CADM3/FCER1G/SLAMF6/CD226/VAV1/C3/IL18RAP/IL1B/IL6/SASH3/BTK	11
GO:0007260	BP	GO:0007260	tyrosine phosphorylation of STAT protein	11/770	77/16778	0.000743604	0.00762894	0.00594085	ERBB4/KIT/GHR/IL6R/CCL5/SOCS3/LIF/OSM/HCLS1/IL6/LYN	11
GO:0031100	BP	GO:0031100	animal organ regeneration	11/770	77/16778	0.000743604	0.00762894	0.00594085	RGN/ADM/NNMT/UCP2/LCP1/HAMP/C5AR1/SULF2/HMOX1/ANGPT2/NR4A3	11
GO:0043407	BP	GO:0043407	negative regulation of MAP kinase activity	11/770	77/16778	0.000743604	0.00762894	0.00594085	MIR218-1/PTPN22/DUSP5/SORL1/PTPN6/CD300A/APOE/DUSP2/IL1B/DUSP1/LYN	11
GO:2000116	BP	GO:2000116	regulation of cysteine-type endopeptidase activity	23/770	241/16778	0.000746734	0.00764411	0.00595266	TP63/TNFRSF1B/CYR61/S100A9/S100A8/AIM2/PTGS2/CD44/BIRC3/CARD16/CTSH/MEFV/ARRB2/P2RX1/NLRP1/PLAUR/CASP10/CST7/MMP9/TNFSF10/MICAL1/AQP1/TNFRSF10C	23
GO:0090066	BP	GO:0090066	regulation of anatomical structure size	38/770	479/16778	0.000752313	0.00768422	0.00598389	ATP1A2/USH1C/PEX11A/EFNA5/WIPF3/SEMA3D/PTAFR/GJA5/TNR/PTGS2/ADM/NCKAP1L/GCH1/CORO1A/CSF3/MIR21/P2RX1/CCR7/VAV1/ICAM1/APOE/PLEK/TACR1/HCK/HMOX1/SHANK3/RAC2/HCLS1/SPP1/EDNRA/IL7R/ADRB2/EDN1/SOD2/AQP1/CCL21/SEMA4D/WAS	38
GO:0010573	BP	GO:0010573	vascular endothelial growth factor production	7/770	34/16778	0.000757577	0.00770397	0.00599927	PTGS2/C3AR1/C5AR1/C3/IL1B/SULF2/IL6	7
GO:0048246	BP	GO:0048246	macrophage chemotaxis	7/770	34/16778	0.000757577	0.00770397	0.00599927	SAA1/C3AR1/CMKLR1/CCL2/CCL5/C5AR1/STAP1	7
GO:0001774	BP	GO:0001774	microglial cell activation	6/770	25/16778	0.000766484	0.00776044	0.00604324	ITGAM/FPR2/STAP1/TLR2/IL33/TLR8	6
GO:0048245	BP	GO:0048245	eosinophil chemotaxis	6/770	25/16778	0.000766484	0.00776044	0.00604324	CCL2/CCL18/CCL4/CCL5/CCL23/CCL3L3	6
GO:0043551	BP	GO:0043551	regulation of phosphatidylinositol 3-kinase activity	8/770	44/16778	0.0007741	0.00782044	0.00608997	KIT/FGR/PIK3R5/CCR7/FPR2/LYN/TEK/CCL21	8
GO:0033005	BP	GO:0033005	positive regulation of mast cell activation	5/770	17/16778	0.000783838	0.0078333	0.00609999	FCER1G/FGR/CD226/VAMP8/NR4A3	5
GO:0033630	BP	GO:0033630	positive regulation of cell adhesion mediated by integrin	5/770	17/16778	0.000783838	0.0078333	0.00609999	PTPN6/NCKAP1L/CCL5/CXCL13/CCL21	5
GO:0051767	BP	GO:0051767	nitric-oxide synthase biosynthetic process	5/770	17/16778	0.000783838	0.0078333	0.00609999	MAP2K6/CCL2/TLR2/EDN1/NAMPT	5
GO:0051769	BP	GO:0051769	regulation of nitric-oxide synthase biosynthetic process	5/770	17/16778	0.000783838	0.0078333	0.00609999	MAP2K6/CCL2/TLR2/EDN1/NAMPT	5
GO:0090026	BP	GO:0090026	positive regulation of monocyte chemotaxis	5/770	17/16778	0.000783838	0.0078333	0.00609999	CCL5/FPR2/CCR1/CXCL10/PLA2G7	5
GO:0032760	BP	GO:0032760	positive regulation of tumor necrosis factor production	10/770	66/16778	0.000801846	0.00799599	0.00622667	CD2/FCER1G/PTAFR/TLR2/PF4/CD14/LY96/ORM2/CYBB/SASH3	10
GO:0050679	BP	GO:0050679	positive regulation of epithelial cell proliferation	19/770	184/16778	0.000820641	0.00815733	0.00635231	FGFR2/TP63/BMP5/OSR2/EYA1/PROX1/APLNR/NR4A1/MIR21/CCL5/C5AR1/LRG1/TACR1/HMOX1/TNFAIP3/HAS2/TEK/NR4A3/MIR126	19
GO:0070228	BP	GO:0070228	regulation of lymphocyte apoptotic process	9/770	55/16778	0.000821551	0.00815733	0.00635231	CD3G/RIPK3/CCL5/HSH2D/GIMAP8/IDO1/LYN/DOCK8/BTK	9
GO:0002821	BP	GO:0002821	positive regulation of adaptive immune response	11/770	78/16778	0.000830514	0.00819358	0.00638054	FCER1G/TNFSF13B/MIR21/CD226/C3/SLC11A1/IL1B/CD80/IL6/SASH3/BTK	11
GO:0030193	BP	GO:0030193	regulation of blood coagulation	11/770	78/16778	0.000830514	0.00819358	0.00638054	S100A9/FCER1G/SELP/PLAU/APOE/CEACAM1/PLAUR/PLEK/FAP/EDN1/LYN	11
GO:1900046	BP	GO:1900046	regulation of hemostasis	11/770	78/16778	0.000830514	0.00819358	0.00638054	S100A9/FCER1G/SELP/PLAU/APOE/CEACAM1/PLAUR/PLEK/FAP/EDN1/LYN	11
GO:0044706	BP	GO:0044706	multi-multicellular organism process	21/770	214/16778	0.000872833	0.00859276	0.00669139	PGR/PAPPA/PTAFR/PTGS2/ADM/UCP2/ARHGDIB/FOS/MIR21/P2RX1/JUNB/FOSB/TACR1/IL1B/MMP9/LIF/SPP1/EDN1/NAMPT/IDO1/ANGPT2	21
GO:0060402	BP	GO:0060402	calcium ion transport into cytosol	16/770	143/16778	0.000878803	0.00863316	0.00672286	ATP1A2/TRDN/PTPRC/CASQ2/APLNR/PTPN6/CORO1A/PLCG2/CCR7/CXCL9/CXCL10/CXCL11/ITPR3/LYN/CCL21/CLIC2	16
GO:1903034	BP	GO:1903034	regulation of response to wounding	17/770	157/16778	0.000892551	0.00874965	0.00681356	S100A9/FCER1G/SELP/TNR/PLAU/MIR21/APOE/CEACAM1/PLAUR/SIGLEC10/PLEK/FAP/SPP1/EDN1/CD109/TNFAIP3/LYN	17
GO:0032613	BP	GO:0032613	interleukin-10 production	8/770	45/16778	0.00090419	0.00882678	0.00687363	FCER1G/BCL3/LILRB1/TLR2/IRF4/TNFRSF21/IDO1/SASH3	8
GO:0030574	BP	GO:0030574	collagen catabolic process	10/770	67/16778	0.000904497	0.00882678	0.00687363	MMP20/COL25A1/CTSS/CTSD/COL4A1/FAP/MMP9/COL12A1/COL10A1/COL15A1	10
GO:0050856	BP	GO:0050856	regulation of T cell receptor signaling pathway	7/770	35/16778	0.000909958	0.00882678	0.00687363	PTPN22/PTPN6/CD300A/CCR7/CD226/LILRB4/CEACAM1	7
GO:1900274	BP	GO:1900274	regulation of phospholipase C activity	7/770	35/16778	0.000909958	0.00882678	0.00687363	KIT/PTAFR/SELE/PLCB2/S1PR4/C5AR1/EDNRA	7
GO:2000249	BP	GO:2000249	regulation of actin cytoskeleton reorganization	7/770	35/16778	0.000909958	0.00882678	0.00687363	F11R/ARHGDIB/CSF3/HCK/HCLS1/STAP1/TEK	7
GO:0030218	BP	GO:0030218	erythrocyte differentiation	13/770	104/16778	0.000936821	0.00906835	0.00706174	THRA/KIT/SPI1/NCKAP1L/AHSP/KLF2/ZFP36/INPP5D/HCLS1/IKZF1/INHBA/LYN/ALAS2	13
GO:0060761	BP	GO:0060761	negative regulation of response to cytokine stimulus	9/770	56/16778	0.000939711	0.00907733	0.00706874	PTPRC/CARD16/NLRC5/MIR21/CCL5/IL1R2/PXDN/STAP1/IL6	9
GO:0097696	BP	GO:0097696	STAT cascade	18/770	172/16778	0.00095323	0.00918874	0.00715549	LRRTM3/ERBB4/KIT/GHR/IL6R/CCL2/CD300A/CCL5/SOCS3/BCL3/STAT4/LIF/OSM/HCLS1/LRRC15/IL7R/IL6/LYN	18
GO:0033687	BP	GO:0033687	osteoblast proliferation	6/770	26/16778	0.000958157	0.00921703	0.00717752	FGFR2/FIGNL1/OSR2/CYR61/GREM1/JUNB	6
GO:0043087	BP	GO:0043087	regulation of GTPase activity	37/770	469/16778	0.000971583	0.0093268	0.007263	RGS9/EFNA5/RGN/RGS1/F11R/ARHGAP30/NCKAP1L/PLXNC1/ARHGDIB/ARHGAP9/GPR65/CCL22/ARRB2/ARHGEF15/CCL2/CCL18/CCL4/MIR21/CCL5/CCL23/CCL3L3/CCR7/VAV1/ICAM1/RASAL3/GMIP/RASGRP3/ARHGAP25/CXCL13/ARAP2/DOCK2/TAGAP/RASA4B/DOCK8/CCL21/SEMA4D/TBC1D2	37
GO:0070542	BP	GO:0070542	response to fatty acid	11/770	80/16778	0.00102967	0.00986399	0.00768133	PRKAA2/PTAFR/PTGS2/UCP2/CCR7/FFAR2/TLR2/ACSL1/PTGER4/EDN1/CCL21	11
GO:0006979	BP	GO:0006979	response to oxidative stress	34/770	421/16778	0.00103292	0.00987461	0.0076896	GPR37/PXDNL/RGN/PLK3/NCF2/PTGS2/UCP2/FOS/GCH1/FBLN5/MIR21/CCR7/KLF2/APOE/IL18RAP/PXDN/TACR1/NR4A2/MMP9/HMOX1/NCF4/AREG/MCTP1/DUSP1/EDN1/TNFAIP3/VNN1/SOD2/IL6/AQP1/NR4A3/PTGS1/CYBB/BTK	34
GO:0003094	BP	GO:0003094	glomerular filtration	5/770	18/16778	0.00104462	0.009925	0.00772884	GJA5/MCAM/IGHA1/SULF2/JCHAIN	5
GO:0031342	BP	GO:0031342	negative regulation of cell killing	5/770	18/16778	0.00104462	0.009925	0.00772884	PTPRC/ARRB2/LILRB1/CEACAM1/IL7R	5
GO:2000251	BP	GO:2000251	positive regulation of actin cytoskeleton reorganization	5/770	18/16778	0.00104462	0.009925	0.00772884	CSF3/HCK/HCLS1/STAP1/TEK	5
GO:0032720	BP	GO:0032720	negative regulation of tumor necrosis factor production	8/770	46/16778	0.00105123	0.0099469	0.00774589	PTPN22/ARRB2/BCL3/LILRB1/ACP5/LILRA4/TNFAIP3/GPNMB	8
GO:1903307	BP	GO:1903307	positive regulation of regulated secretory pathway	8/770	46/16778	0.00105123	0.0099469	0.00774589	SYT1/FCER1G/FGR/PTAFR/ITGAM/DOC2B/VAMP8/ITGB2	8
GO:0070741	BP	GO:0070741	response to interleukin-6	7/770	36/16778	0.00108548	0.0102501	0.00798199	IL6R/CHI3L1/SELPLG/SOCS3/ICAM1/HAMP/IL6	7
GO:0051149	BP	GO:0051149	positive regulation of muscle cell differentiation	12/770	93/16778	0.00109801	0.0103472	0.00805764	THRA/OLFM2/KIT/CD53/PROX1/EFNB2/GREM1/ARRB2/MIR21/HAMP/CXCL9/EDN1	12
GO:0001821	BP	GO:0001821	histamine secretion	4/770	11/16778	0.00112119	0.0104591	0.00814478	VAMP8/EDN1/LYN/BTK	4
GO:0002864	BP	GO:0002864	regulation of acute inflammatory response to antigenic stimulus	4/770	11/16778	0.00112119	0.0104591	0.00814478	FCER1G/CCR7/C3/BTK	4
GO:0043301	BP	GO:0043301	negative regulation of leukocyte degranulation	4/770	11/16778	0.00112119	0.0104591	0.00814478	CD84/CD300A/CEACAM1/HMOX1	4
GO:0045073	BP	GO:0045073	regulation of chemokine biosynthetic process	4/770	11/16778	0.00112119	0.0104591	0.00814478	IL1B/HMOX1/EGR1/IL6	4
GO:2000121	BP	GO:2000121	regulation of removal of superoxide radicals	4/770	11/16778	0.00112119	0.0104591	0.00814478	RGN/GCH1/FBLN5/MIR21	4
GO:0046209	BP	GO:0046209	nitric oxide metabolic process	10/770	69/16778	0.00114221	0.0106338	0.00828078	RGN/PTGS2/GCH1/ICAM1/KLF2/ACP5/IL1B/ITGB2/TLR2/EDN1	10
GO:0010575	BP	GO:0010575	positive regulation of vascular endothelial growth factor production	6/770	27/16778	0.00118464	0.0109847	0.00855402	PTGS2/C3AR1/C5AR1/C3/IL1B/SULF2	6
GO:0033032	BP	GO:0033032	regulation of myeloid cell apoptotic process	6/770	27/16778	0.00118464	0.0109847	0.00855402	THRA/PIK3CD/FCER1G/HCAR2/CCL5/CXCR2	6
GO:0030183	BP	GO:0030183	B cell differentiation	14/770	120/16778	0.00120395	0.0111413	0.00867603	KIT/PTPN6/NCKAP1L/GPR183/ADGRG3/PLCG2/IKZF3/CD79A/BCL3/POU2F2/INPP5D/NFAM1/INHBA/BTK	14
GO:0009409	BP	GO:0009409	response to cold	8/770	47/16778	0.00121676	0.0112337	0.00874797	THRA/ADM/UCP2/FOS/METRNL/CXCL10/PLAC8/ADRB2	8
GO:0090130	BP	GO:0090130	tissue migration	27/770	312/16778	0.00121879	0.0112337	0.00874797	KIT/PROX1/PTGS2/ACTA2/NR4A1/EFNB2/GREM1/CTSH/MIR21/APOE/CEACAM1/TACR1/DPP4/FAP/MMP9/SOX18/ITGB2/HMOX1/S100P/CXCL13/EDN1/ANGPT2/HAS2/TEK/PKN3/MIR126/SRPX2	27
GO:0032637	BP	GO:0032637	interleukin-8 production	10/770	70/16778	0.00127889	0.0117643	0.00916112	CD2/PTPN22/CHI3L1/FFAR2/BCL3/IL1B/TLR2/CD14/FCN1/TLR8	10
GO:0007249	BP	GO:0007249	I-kappaB kinase/NF-kappaB signaling	23/770	251/16778	0.00129369	0.0118768	0.00924878	ROR1/PER1/S100A12/BIRC3/CARD16/RIPK3/NLRP1/CCR7/SECTM1/BCL3/CASP10/IL1B/TGM2/HMOX1/TNFSF10/TLR2/CD14/TNFAIP3/LY96/CCL21/TLR8/PIM2/BTK	23
GO:0032963	BP	GO:0032963	collagen metabolic process	14/770	121/16778	0.00130542	0.0119608	0.00931416	MMP20/MIR218-1/COL25A1/CTSS/CTSD/COL4A1/CIITA/MIR21/FAP/MMP9/COL12A1/COL10A1/IL6/COL15A1	14
GO:0006925	BP	GO:0006925	inflammatory cell apoptotic process	5/770	19/16778	0.00136461	0.0124293	0.00967898	PIK3CD/HCAR2/CCL5/CXCR2/IL6	5
GO:0032691	BP	GO:0032691	negative regulation of interleukin-1 beta production	5/770	19/16778	0.00136461	0.0124293	0.00967898	CARD16/MEFV/ARRB2/ACP5/TNFAIP3	5
GO:0097205	BP	GO:0097205	renal filtration	5/770	19/16778	0.00136461	0.0124293	0.00967898	GJA5/MCAM/IGHA1/SULF2/JCHAIN	5
GO:1903522	BP	GO:1903522	regulation of blood circulation	25/770	283/16778	0.00136797	0.0124353	0.00968371	ATP1A2/ATP1B1/ATP1B2/THRA/CACNB4/KCNE2/MYL3/TRDN/CHRM2/PTAFR/CASQ2/GJA5/PTGS2/ADM/ABCC9/GCH1/MIR21/P2RX1/ATP2A3/ICAM1/TACR1/EDN1/ITPR3/PIK3CG/CLIC2	25
GO:0007611	BP	GO:0007611	learning or memory	22/770	237/16778	0.00138245	0.0125424	0.00976704	ATP1A2/THRA/NRXN1/SLC6A1/KIT/GRIA1/CALB1/VLDLR/MUSK/BTG2/TNR/PTGS2/NRGN/ZNF385A/FOS/APOE/LILRB2/TACR1/SHANK3/CLDN5/TLR2/ITPR3	22
GO:0050818	BP	GO:0050818	regulation of coagulation	11/770	83/16778	0.00140099	0.0126489	0.00985004	S100A9/FCER1G/SELP/PLAU/APOE/CEACAM1/PLAUR/PLEK/FAP/EDN1/LYN	11
GO:0097756	BP	GO:0097756	negative regulation of blood vessel diameter	11/770	83/16778	0.00140099	0.0126489	0.00985004	ATP1A2/PTAFR/GJA5/PTGS2/ADM/MIR21/P2RX1/ICAM1/TACR1/EDNRA/EDN1	11
GO:1903556	BP	GO:1903556	negative regulation of tumor necrosis factor superfamily cytokine production	8/770	48/16778	0.0014024	0.0126489	0.00985004	PTPN22/ARRB2/BCL3/LILRB1/ACP5/LILRA4/TNFAIP3/GPNMB	8
GO:0010644	BP	GO:0010644	cell communication by electrical coupling	6/770	28/16778	0.00144993	0.0130268	0.0101443	ATP1A2/ATP1B1/ATP1B2/TRDN/CASQ2/GJA5	6
GO:2000108	BP	GO:2000108	positive regulation of leukocyte apoptotic process	6/770	28/16778	0.00144993	0.0130268	0.0101443	PIK3CD/HCAR2/CCL5/IDO1/LYN/NR4A3	6
GO:0019886	BP	GO:0019886	antigen processing and presentation of exogenous peptide antigen via MHC class II	12/770	96/16778	0.00145311	0.0130301	0.0101468	SH3GL2/FCER1G/CTSS/CTSD/IFI30/HLA-DRA/HLA-DQA1/HLA-DQA2/HLA-DQB2/HLA-DMB/HLA-DMA/HLA-DOA	12
GO:0043281	BP	GO:0043281	regulation of cysteine-type endopeptidase activity involved in apoptotic process	20/770	208/16778	0.00146855	0.0130673	0.0101758	TP63/TNFRSF1B/CYR61/S100A9/S100A8/PTGS2/CD44/BIRC3/CARD16/CTSH/ARRB2/P2RX1/NLRP1/PLAUR/CASP10/MMP9/TNFSF10/MICAL1/AQP1/TNFRSF10C	20
GO:0045444	BP	GO:0045444	fat cell differentiation	20/770	208/16778	0.00146855	0.0130673	0.0101758	PEX11A/NR1D1/PTGS2/NR4A1/ZNF385A/CMKLR1/MEDAG/MIR21/METRNL/FFAR2/ZFP36/LRG1/NR4A2/PLAC8/ADRB2/ADGRF5/IL6/STEAP4/FABP4/NR4A3	20
GO:0051896	BP	GO:0051896	regulation of protein kinase B signaling	20/770	208/16778	0.00146855	0.0130673	0.0101758	FGFR2/ERBB4/KIT/PIK3CD/CHI3L1/PIK3AP1/ARRB2/CSF3/MIR21/PIK3R5/CCR7/VAV1/ICOS/CD86/CD80/HCLS1/PIK3CG/TEK/MIR126/CCL21	20
GO:2001234	BP	GO:2001234	negative regulation of apoptotic signaling pathway	20/770	208/16778	0.00146855	0.0130673	0.0101758	BMP5/FIGNL1/EYA1/PTGS2/CD44/ZNF385A/BCL2A1/ARRB2/MIR21/ICAM1/PLAUR/IL1B/NR4A2/MMP9/HMOX1/TNFSF10/PF4/TNFAIP3/VNN1/SOD2	20
GO:0002090	BP	GO:0002090	regulation of receptor internalization	7/770	38/16778	0.00151553	0.0134336	0.0104611	LRRTM2/SH3GL2/SELE/GREM1/PLCG2/ARRB2/SFRP4	7
GO:0050873	BP	GO:0050873	brown fat cell differentiation	7/770	38/16778	0.00151553	0.0134336	0.0104611	PEX11A/PTGS2/METRNL/LRG1/PLAC8/ADRB2/FABP4	7
GO:0060191	BP	GO:0060191	regulation of lipase activity	11/770	84/16778	0.00154676	0.0136843	0.0106563	FGFR2/KIT/CYR61/PTAFR/SELE/PLCB2/CCL5/S1PR4/APOC1/C5AR1/EDNRA	11
GO:2001057	BP	GO:2001057	reactive nitrogen species metabolic process	10/770	72/16778	0.00159226	0.0140599	0.0109488	RGN/PTGS2/GCH1/ICAM1/KLF2/ACP5/IL1B/ITGB2/TLR2/EDN1	10
GO:0070588	BP	GO:0070588	calcium ion transmembrane transport	26/770	302/16778	0.00160097	0.0140721	0.0109583	ATP1A2/ATP1B1/MCOLN3/CACNB4/KCNE2/TRDN/RGN/PTPRC/MCOLN2/CASQ2/APLNR/PTPN6/YME1L1/CORO1A/PLCG2/MIR21/ATP2A3/CCR7/CXCL9/CXCL10/CXCL11/ITPR3/PIK3CG/LYN/CCL21/CLIC2	26
GO:0010759	BP	GO:0010759	positive regulation of macrophage chemotaxis	4/770	12/16778	0.00162101	0.0140721	0.0109583	C3AR1/CMKLR1/CCL5/C5AR1	4
GO:0032490	BP	GO:0032490	detection of molecule of bacterial origin	4/770	12/16778	0.00162101	0.0140721	0.0109583	TLR2/C4B/TREM2/LY96	4
GO:0033631	BP	GO:0033631	cell-cell adhesion mediated by integrin	4/770	12/16778	0.00162101	0.0140721	0.0109583	FERMT3/CCL5/DPP4/CXCL13	4
GO:0034134	BP	GO:0034134	toll-like receptor 2 signaling pathway	4/770	12/16778	0.00162101	0.0140721	0.0109583	PIK3AP1/TLR2/TNFAIP3/LYN	4
GO:0042033	BP	GO:0042033	chemokine biosynthetic process	4/770	12/16778	0.00162101	0.0140721	0.0109583	IL1B/HMOX1/EGR1/IL6	4
GO:0045342	BP	GO:0045342	MHC class II biosynthetic process	4/770	12/16778	0.00162101	0.0140721	0.0109583	SPI1/CIITA/SLC11A1/PF4	4
GO:0050755	BP	GO:0050755	chemokine metabolic process	4/770	12/16778	0.00162101	0.0140721	0.0109583	IL1B/HMOX1/EGR1/IL6	4
GO:0051608	BP	GO:0051608	histamine transport	4/770	12/16778	0.00162101	0.0140721	0.0109583	VAMP8/EDN1/LYN/BTK	4
GO:0046890	BP	GO:0046890	regulation of lipid biosynthetic process	17/770	166/16778	0.00165232	0.0143171	0.011149	PRKAA2/NR1D1/ACADL/BMP5/RGN/CYR61/PROX1/PTGS2/APOE/APOC1/FPR2/C3/CEACAM1/IL1B/SIK1/EGR1/ADGRF5	17
GO:1903707	BP	GO:1903707	negative regulation of hemopoiesis	15/770	138/16778	0.00168476	0.0145708	0.0113466	HIST1H4D/LRRC17/MIR21/ZFP36/LILRB1/LILRB4/CEACAM1/LILRB3/CTLA4/INPP5D/GPR171/PF4/INHBA/LYN/TRIB1	15
GO:0045639	BP	GO:0045639	positive regulation of myeloid cell differentiation	11/770	85/16778	0.00170471	0.014676	0.0114286	NCKAP1L/FOS/CSF3/EVI2B/INPP5D/LIF/CCR1/HCLS1/PF4/INHBA/TRIB1	11
GO:0060348	BP	GO:0060348	bone development	18/770	181/16778	0.00170644	0.014676	0.0114286	FGFR2/KIT/LRRC17/OSR2/FREM1/RGN/PTPRC/PTPN6/ZNF385A/GREM1/LILRB1/ACP5/SULF2/PTGER4/SFRP4/HAS2/TEK/SEMA4D	18
GO:1901654	BP	GO:1901654	response to ketone	18/770	181/16778	0.00170644	0.014676	0.0114286	PRKAA2/FIBIN/EFNA5/PTAFR/FOS/CCR7/ICAM1/KLF2/FOSB/TACR1/SPP1/TLR2/PTGER4/DUSP1/EDN1/AQP1/CCL21/CYBB	18
GO:0045649	BP	GO:0045649	regulation of macrophage differentiation	5/770	20/16778	0.00175143	0.0149265	0.0116236	LIF/HCLS1/PF4/INHBA/TRIB1	5
GO:0071498	BP	GO:0071498	cellular response to fluid shear stress	5/770	20/16778	0.00175143	0.0149265	0.0116236	PTGS2/KLF2/TFPI2/HAS2/MIR126	5
GO:0010631	BP	GO:0010631	epithelial cell migration	26/770	304/16778	0.00175678	0.0149265	0.0116236	KIT/PROX1/PTGS2/NR4A1/EFNB2/GREM1/CTSH/MIR21/APOE/CEACAM1/TACR1/DPP4/FAP/MMP9/SOX18/ITGB2/HMOX1/S100P/CXCL13/EDN1/ANGPT2/HAS2/TEK/PKN3/MIR126/SRPX2	26
GO:0000303	BP	GO:0000303	response to superoxide	6/770	29/16778	0.00175815	0.0149265	0.0116236	RGN/UCP2/GCH1/FBLN5/MIR21/SOD2	6
GO:0001913	BP	GO:0001913	T cell mediated cytotoxicity	6/770	29/16778	0.00175815	0.0149265	0.0116236	PTPRC/RIPK3/CTSH/LILRB1/CEACAM1/IL7R	6
GO:0032743	BP	GO:0032743	positive regulation of interleukin-2 production	6/770	29/16778	0.00175815	0.0149265	0.0116236	CD3E/IL1B/CD86/CD80/IRF4/SASH3	6
GO:0042036	BP	GO:0042036	negative regulation of cytokine biosynthetic process	6/770	29/16778	0.00175815	0.0149265	0.0116236	ZFP36/BCL3/LILRB1/INPP5D/IL6/INHBA	6
GO:0045582	BP	GO:0045582	positive regulation of T cell differentiation	10/770	73/16778	0.00177078	0.0149788	0.0116643	NCKAP1L/PNP/MIR21/LILRB4/LILRB2/CD86/CD80/IL7R/VNN1/SASH3	10
GO:1903725	BP	GO:1903725	regulation of phospholipid metabolic process	10/770	73/16778	0.00177078	0.0149788	0.0116643	KIT/FGR/PIK3R5/CCR7/APOC1/FPR2/ADGRF5/LYN/TEK/CCL21	10
GO:0060401	BP	GO:0060401	cytosolic calcium ion transport	16/770	153/16778	0.00180029	0.0151657	0.0118099	ATP1A2/TRDN/PTPRC/CASQ2/APLNR/PTPN6/CORO1A/PLCG2/CCR7/CXCL9/CXCL10/CXCL11/ITPR3/LYN/CCL21/CLIC2	16
GO:1904892	BP	GO:1904892	regulation of STAT cascade	16/770	153/16778	0.00180029	0.0151657	0.0118099	LRRTM3/ERBB4/KIT/GHR/IL6R/CD300A/CCL5/SOCS3/BCL3/LIF/OSM/HCLS1/LRRC15/IL7R/IL6/LYN	16
GO:0048511	BP	GO:0048511	rhythmic process	24/770	273/16778	0.00180271	0.0151657	0.0118099	PER3/PRKAA2/CIART/LGR4/PGR/HLF/MAP2K6/PER1/NR1D1/DBP/NR1D2/ROBO2/PROX1/ARNTL2/ARRB2/TOP2A/ADAMTS1/SIK1/TIMP4/EGR1/INHBA/NAMPT/HAS2/NFIL3	24
GO:1903532	BP	GO:1903532	positive regulation of secretion by cell	29/770	353/16778	0.00181846	0.0152705	0.0118915	SYT1/CD2/FCER1G/FGR/PTAFR/PTPN22/AIM2/SAA1/CLEC4E/HCAR2/ITGAM/DOC2B/NLRP1/FFAR2/VAMP8/TACR1/IL1B/ITGB2/SPP1/TLR2/PTGER4/CD14/EDN1/IL6/INHBA/IL33/ORM2/FCN1/TLR8	29
GO:0032663	BP	GO:0032663	regulation of interleukin-2 production	8/770	50/16778	0.00184082	0.0153745	0.0119725	CD3E/ZFP36/IL1B/CD86/CD80/IRF4/TNFAIP3/SASH3	8
GO:0046635	BP	GO:0046635	positive regulation of alpha-beta T cell activation	8/770	50/16778	0.00184082	0.0153745	0.0119725	CD3E/NCKAP1L/PNP/MIR21/RASAL3/CD86/CD80/SASH3	8
GO:0050922	BP	GO:0050922	negative regulation of chemotaxis	8/770	50/16778	0.00184082	0.0153745	0.0119725	ROBO2/SEMA3D/GREM1/CCL2/STAP1/CXCL13/ANGPT2/SEMA4D	8
GO:0032414	BP	GO:0032414	positive regulation of ion transmembrane transporter activity	11/770	86/16778	0.00187557	0.0156365	0.0121766	ATP1B1/ATP1B2/KCNE2/TRDN/RGN/PTAFR/CTSS/PLCG2/SHANK3/ADRB2/GLRX	11
GO:0050678	BP	GO:0050678	regulation of epithelial cell proliferation	28/770	338/16778	0.00191495	0.0159361	0.0124098	FGFR2/PGR/NR1D1/TP63/BMP5/OSR2/EYA1/RGN/PROX1/APLNR/NR4A1/EFNB2/MIR21/CCL5/ZFP36/APOE/C5AR1/LRG1/CEACAM1/TACR1/SULF2/HMOX1/CD109/TNFAIP3/HAS2/TEK/NR4A3/MIR126	28
GO:0045580	BP	GO:0045580	regulation of T cell differentiation	14/770	126/16778	0.00192633	0.016002	0.0124612	CD2/NCKAP1L/PNP/MIR21/LILRB4/LILRB2/CTLA4/CD86/CD80/IL7R/IRF4/HLA-DOA/VNN1/SASH3	14
GO:2001233	BP	GO:2001233	regulation of apoptotic signaling pathway	30/770	371/16778	0.00195031	0.0161722	0.0125937	TP63/BMP5/FIGNL1/EYA1/S100A9/G0S2/ATF3/S100A8/PTGS2/CD44/ZNF385A/RIPK3/GZMB/CTSH/BCL2A1/ARRB2/MIR21/TMC8/ICAM1/PLAUR/IL1B/NR4A2/MMP9/HMOX1/TNFSF10/PF4/TNFAIP3/VNN1/SOD2/INHBA	30
GO:0090132	BP	GO:0090132	epithelium migration	26/770	307/16778	0.00201485	0.0166775	0.0129872	KIT/PROX1/PTGS2/NR4A1/EFNB2/GREM1/CTSH/MIR21/APOE/CEACAM1/TACR1/DPP4/FAP/MMP9/SOX18/ITGB2/HMOX1/S100P/CXCL13/EDN1/ANGPT2/HAS2/TEK/PKN3/MIR126/SRPX2	26
GO:0043154	BP	GO:0043154	negative regulation of cysteine-type endopeptidase activity involved in apoptotic process	11/770	87/16778	0.00206013	0.0170218	0.0132553	TNFRSF1B/PTGS2/CD44/BIRC3/CARD16/ARRB2/PLAUR/MMP9/MICAL1/AQP1/TNFRSF10C	11
GO:0097028	BP	GO:0097028	dendritic cell differentiation	7/770	40/16778	0.00206784	0.0170247	0.0132575	SPI1/CCR7/LILRB1/LILRB2/IRF4/TREM2/LYN	7
GO:1903793	BP	GO:1903793	positive regulation of anion transport	7/770	40/16778	0.00206784	0.0170247	0.0132575	MAP2K6/SLC6A1/PTAFR/CYP4A11/APOE/IL1B/EDN1	7
GO:0072001	BP	GO:0072001	renal system development	24/770	276/16778	0.00208395	0.0171269	0.0133371	FGFR2/LGR4/GREB1L/ROBO2/TP63/OSR2/EYA1/CALB1/RGN/PROX1/ACTA2/EFNB2/COL4A1/GREM1/CTSH/GPR4/CXCR2/SULF2/ADAMTS1/LIF/EGR1/ANGPT2/HAS2/TEK	24
GO:0010837	BP	GO:0010837	regulation of keratinocyte proliferation	6/770	30/16778	0.0021136	0.017309	0.013479	TP63/EFNB2/MIR21/ZFP36/CD109/HAS2	6
GO:2000403	BP	GO:2000403	positive regulation of lymphocyte migration	6/770	30/16778	0.0021136	0.017309	0.013479	CCL4/CCL5/CXCL13/CXCL10/DOCK8/CCL21	6
GO:0007259	BP	GO:0007259	JAK-STAT cascade	17/770	170/16778	0.002134	0.0174432	0.0135835	LRRTM3/ERBB4/KIT/GHR/IL6R/CCL2/CD300A/CCL5/SOCS3/BCL3/STAT4/LIF/OSM/HCLS1/LRRC15/IL6/LYN	17
GO:0001933	BP	GO:0001933	negative regulation of protein phosphorylation	33/770	423/16778	0.00213752	0.0174432	0.0135835	LRRTM3/PER1/MIR218-1/RGN/PTPRC/ATF3/PTPN22/FAM129A/DUSP5/SORL1/PTPN6/WARS/GREM1/ARRB2/MIR21/CD300A/SOCS3/GADD45B/APOE/CEACAM1/DUSP2/IL1B/LIF/MECOM/LRRC15/DUSP1/CD109/TNFAIP3/MICAL1/LYN/TRIB1/FABP4/SEMA4D	33
GO:0051090	BP	GO:0051090	regulation of DNA binding transcription factor activity	32/770	407/16778	0.00219353	0.0177146	0.0137948	ROR1/C14orf39/THRA/KIT/S100A9/PROX1/S100A12/S100A8/AIM2/CARD16/CMKLR1/FOS/RIPK3/GREM1/NLRC5/ADGRG3/ARRB2/ICAM1/IL1B/HCK/SIK1/ITGB2/HMOX1/NFAM1/TLR2/EDN1/PIM1/TNFAIP3/IL6/SFRP4/TRIB1/BTK	32
GO:0002260	BP	GO:0002260	lymphocyte homeostasis	9/770	63/16778	0.00220739	0.0177146	0.0137948	NCKAP1L/TNFSF13B/RIPK3/LAT/CORO1A/GAPT/TNFAIP3/LYN/GPR174	9
GO:0032677	BP	GO:0032677	regulation of interleukin-8 production	9/770	63/16778	0.00220739	0.0177146	0.0137948	CD2/PTPN22/FFAR2/BCL3/IL1B/TLR2/CD14/FCN1/TLR8	9
GO:0042116	BP	GO:0042116	macrophage activation	9/770	63/16778	0.00220739	0.0177146	0.0137948	ITGAM/FPR2/SLC11A1/CD93/STAP1/TLR2/ADGRF5/IL33/TLR8	9
GO:1904427	BP	GO:1904427	positive regulation of calcium ion transmembrane transport	9/770	63/16778	0.00220739	0.0177146	0.0137948	ATP1B1/KCNE2/TRDN/RGN/APLNR/PLCG2/CXCL9/CXCL10/CXCL11	9
GO:0035590	BP	GO:0035590	purinergic nucleotide receptor signaling pathway	5/770	21/16778	0.00221289	0.0177146	0.0137948	PTAFR/P2RX1/GPR171/P2RY10/P2RY8	5
GO:0045954	BP	GO:0045954	positive regulation of natural killer cell mediated cytotoxicity	5/770	21/16778	0.00221289	0.0177146	0.0137948	CADM3/SLAMF6/CD226/VAV1/IL18RAP	5
GO:0060713	BP	GO:0060713	labyrinthine layer morphogenesis	5/770	21/16778	0.00221289	0.0177146	0.0137948	FGFR2/BMP5/CYR61/ADM/SOCS3	5
GO:0071677	BP	GO:0071677	positive regulation of mononuclear cell migration	5/770	21/16778	0.00221289	0.0177146	0.0137948	CCL5/FPR2/CCR1/CXCL10/PLA2G7	5
GO:1901623	BP	GO:1901623	regulation of lymphocyte chemotaxis	5/770	21/16778	0.00221289	0.0177146	0.0137948	CCL2/CCL4/CCL5/CXCL13/CXCL10	5
GO:1905809	BP	GO:1905809	negative regulation of synapse organization	5/770	21/16778	0.00221289	0.0177146	0.0137948	ROBO2/ARHGEF15/APOE/LILRB2/TLR2	5
GO:0046854	BP	GO:0046854	phosphatidylinositol phosphorylation	12/770	101/16778	0.0022524	0.0178821	0.0139252	FGFR2/ERBB4/KIT/PIK3CD/PIK3C2B/PIK3AP1/PIK3R5/VAV1/ICOS/CD86/CD80/PIK3CG	12
GO:0001771	BP	GO:0001771	immunological synapse formation	4/770	13/16778	0.002257	0.0178821	0.0139252	CCR7/DOCK2/DOCK8/CCL21	4
GO:0034356	BP	GO:0034356	NAD biosynthesis via nicotinamide riboside salvage pathway	4/770	13/16778	0.002257	0.0178821	0.0139252	PTGS2/NNMT/PNP/NAMPT	4
GO:0035589	BP	GO:0035589	G-protein coupled purinergic nucleotide receptor signaling pathway	4/770	13/16778	0.002257	0.0178821	0.0139252	PTAFR/GPR171/P2RY10/P2RY8	4
GO:0045651	BP	GO:0045651	positive regulation of macrophage differentiation	4/770	13/16778	0.002257	0.0178821	0.0139252	LIF/HCLS1/PF4/TRIB1	4
GO:1905523	BP	GO:1905523	positive regulation of macrophage migration	4/770	13/16778	0.002257	0.0178821	0.0139252	C3AR1/CMKLR1/CCL5/C5AR1	4
GO:0015718	BP	GO:0015718	monocarboxylic acid transport	16/770	157/16778	0.00234727	0.0185655	0.0144574	PRKAA2/AKR1C1/MAP2K6/SLC6A1/SLC10A4/CYP4A11/SLC16A7/AQP9/ABCC3/SLC16A6/APOE/CEACAM1/IL1B/ACSL1/EDN1/SLC16A10	16
GO:0043550	BP	GO:0043550	regulation of lipid kinase activity	8/770	52/16778	0.00238078	0.0187984	0.0146388	KIT/FGR/PIK3R5/CCR7/FPR2/LYN/TEK/CCL21	8
GO:0031214	BP	GO:0031214	biomineral tissue development	14/770	129/16778	0.00240436	0.0189522	0.0147586	FGFR2/LGR4/MMP20/WDR72/OSR2/RSPO2/PTGS2/SRGN/GREM1/CCR1/IBSP/SPP1/ADRB2/GPNMB	14
GO:0042326	BP	GO:0042326	negative regulation of phosphorylation	35/770	460/16778	0.00241575	0.0190096	0.0148033	LRRTM3/PER1/MIR218-1/RGN/PTPRC/ATF3/PTPN22/FAM129A/DUSP5/SORL1/PTPN6/WARS/GREM1/ARRB2/MIR21/CD300A/SOCS3/GADD45B/APOE/CEACAM1/DUSP2/IL1B/LIF/MECOM/LRRC15/STAP1/DUSP1/CD109/TNFAIP3/MICAL1/INHBA/LYN/TRIB1/FABP4/SEMA4D	35
GO:0042698	BP	GO:0042698	ovulation cycle	9/770	64/16778	0.0024663	0.0193417	0.0150618	PGR/MAP2K6/ROBO2/ARRB2/ADAMTS1/TIMP4/EGR1/INHBA/HAS2	9
GO:0051155	BP	GO:0051155	positive regulation of striated muscle cell differentiation	9/770	64/16778	0.0024663	0.0193417	0.0150618	THRA/CD53/PROX1/EFNB2/GREM1/ARRB2/HAMP/CXCL9/EDN1	9
GO:0000305	BP	GO:0000305	response to oxygen radical	6/770	31/16778	0.00252067	0.0196681	0.015316	RGN/UCP2/GCH1/FBLN5/MIR21/SOD2	6
GO:0061900	BP	GO:0061900	glial cell activation	6/770	31/16778	0.00252067	0.0196681	0.015316	ITGAM/FPR2/STAP1/TLR2/IL33/TLR8	6
GO:2000404	BP	GO:2000404	regulation of T cell migration	6/770	31/16778	0.00252067	0.0196681	0.015316	RIPK3/CCL5/CXCL13/CXCL10/DOCK8/CCL21	6
GO:0045833	BP	GO:0045833	negative regulation of lipid metabolic process	10/770	77/16778	0.00265346	0.0206693	0.0160957	ACADL/BMP5/PROX1/HCAR2/APOE/APOC1/CEACAM1/IL1B/SIK1/PIK3CG	10
GO:0030316	BP	GO:0030316	osteoclast differentiation	11/770	90/16778	0.00270402	0.0209925	0.0163473	LRRC17/GPR183/FOS/JUNB/LILRB1/LILRB4/LILRB3/INPP5D/CCR1/CD109/SNX10	11
GO:1902106	BP	GO:1902106	negative regulation of leukocyte differentiation	11/770	90/16778	0.00270402	0.0209925	0.0163473	LRRC17/MIR21/LILRB1/LILRB4/CEACAM1/LILRB3/CTLA4/INPP5D/INHBA/LYN/TRIB1	11
GO:0050709	BP	GO:0050709	negative regulation of protein secretion	13/770	117/16778	0.00275274	0.0212096	0.0165164	LGR4/PTPN22/SRGN/UCP2/LRRC32/CARD16/LILRB1/IL1R2/IL1B/PTGER4/TNFRSF21/IL33/TLR8	13
GO:0001914	BP	GO:0001914	regulation of T cell mediated cytotoxicity	5/770	22/16778	0.00275689	0.0212096	0.0165164	PTPRC/RIPK3/LILRB1/CEACAM1/IL7R	5
GO:0010758	BP	GO:0010758	regulation of macrophage chemotaxis	5/770	22/16778	0.00275689	0.0212096	0.0165164	C3AR1/CMKLR1/CCL5/C5AR1/STAP1	5
GO:0032753	BP	GO:0032753	positive regulation of interleukin-4 production	5/770	22/16778	0.00275689	0.0212096	0.0165164	CD3E/CD86/IRF4/IL33/SASH3	5
GO:0072012	BP	GO:0072012	glomerulus vasculature development	5/770	22/16778	0.00275689	0.0212096	0.0165164	ACTA2/GPR4/EGR1/ANGPT2/TEK	5
GO:0009615	BP	GO:0009615	response to virus	25/770	298/16778	0.00276018	0.0212096	0.0165164	CHRM2/PTPRC/FGR/AIM2/ACTA2/BIRC3/ABCC9/OASL/RNASE6/RNASE2/NLRC5/CCL22/CCL4/CCL5/BCL3/LILRB1/IL1B/CXCR4/CXCL9/CXCL10/TNFAIP3/IL6/IL33/TLR8/PIM2	25
GO:0002437	BP	GO:0002437	inflammatory response to antigenic stimulus	7/770	42/16778	0.00276408	0.0212096	0.0165164	FCER1G/CCR7/ICAM1/C3/CXCR2/IL1B/BTK	7
GO:0048259	BP	GO:0048259	regulation of receptor-mediated endocytosis	10/770	78/16778	0.00292155	0.0223808	0.0174285	LRRTM2/SH3GL2/SGIP1/SELE/GREM1/PLCG2/ARRB2/APOC1/SFRP4/CCL21	10
GO:0010543	BP	GO:0010543	regulation of platelet activation	6/770	32/16778	0.00298389	0.022783	0.0177417	FCER1G/SELP/APOE/CEACAM1/PLEK/LYN	6
GO:0071354	BP	GO:0071354	cellular response to interleukin-6	6/770	32/16778	0.00298389	0.022783	0.0177417	IL6R/SELPLG/SOCS3/ICAM1/HAMP/IL6	6
GO:0032370	BP	GO:0032370	positive regulation of lipid transport	8/770	54/16778	0.00303753	0.0229931	0.0179053	MAP2K6/CYP4A11/LIPG/APOE/IL1B/SPP1/EDN1/ABCA1	8
GO:0001780	BP	GO:0001780	neutrophil homeostasis	4/770	14/16778	0.00304602	0.0229931	0.0179053	PIK3CD/HCAR2/CXCR2/IL6	4
GO:0034143	BP	GO:0034143	regulation of toll-like receptor 4 signaling pathway	4/770	14/16778	0.00304602	0.0229931	0.0179053	NR1D1/PTPN22/TNFAIP3/LYN	4
GO:0036037	BP	GO:0036037	CD8-positive, alpha-beta T cell activation	4/770	14/16778	0.00304602	0.0229931	0.0179053	NCKAP1L/LILRB1/EOMES/TNFSF8	4
GO:0046851	BP	GO:0046851	negative regulation of bone remodeling	4/770	14/16778	0.00304602	0.0229931	0.0179053	GREM1/INPP5D/TNFAIP3/IL6	4
GO:0051770	BP	GO:0051770	positive regulation of nitric-oxide synthase biosynthetic process	4/770	14/16778	0.00304602	0.0229931	0.0179053	MAP2K6/CCL2/TLR2/NAMPT	4
GO:0009612	BP	GO:0009612	response to mechanical stimulus	19/770	206/16778	0.00305342	0.0229931	0.0179053	ATP1A2/NRXN1/KIT/ASIC3/BTG2/PTGS2/CHI3L1/FOS/JUNB/FOSB/TACR1/IL1B/SHANK3/CXCL10/PTGER4/EDN1/AQP1/ANGPT2/TLR8	19
GO:0006809	BP	GO:0006809	nitric oxide biosynthetic process	9/770	66/16778	0.00305614	0.0229931	0.0179053	RGN/PTGS2/GCH1/ICAM1/KLF2/ACP5/IL1B/ITGB2/EDN1	9
GO:0061515	BP	GO:0061515	myeloid cell development	9/770	66/16778	0.00305614	0.0229931	0.0179053	KIT/PTPN6/NCKAP1L/ZNF385A/CSF3/EVI2B/KLF2/LILRB1/TLR2	9
GO:0008360	BP	GO:0008360	regulation of cell shape	16/770	162/16778	0.00321893	0.0241786	0.0188284	KIT/WIPF3/PALMD/FGR/PLXNC1/CORO1A/CCL2/FMNL1/MIR21/ICAM1/HCK/ITGB2/LST1/STRIP2/SEMA4D/WAS	16
GO:0030728	BP	GO:0030728	ovulation	5/770	23/16778	0.00339143	0.0253918	0.0197733	PGR/PTGS2/TNFAIP6/ADAMTS1/INHBA	5
GO:0086064	BP	GO:0086064	cell communication by electrical coupling involved in cardiac conduction	5/770	23/16778	0.00339143	0.0253918	0.0197733	ATP1A2/ATP1B1/ATP1B2/TRDN/GJA5	5
GO:0001706	BP	GO:0001706	endoderm formation	8/770	55/16778	0.00341472	0.0254427	0.0198129	DUSP5/DUSP2/MMP9/ITGB2/EOMES/DUSP1/COL12A1/INHBA	8
GO:0045428	BP	GO:0045428	regulation of nitric oxide biosynthetic process	8/770	55/16778	0.00341472	0.0254427	0.0198129	RGN/PTGS2/ICAM1/KLF2/ACP5/IL1B/ITGB2/EDN1	8
GO:0055025	BP	GO:0055025	positive regulation of cardiac muscle tissue development	8/770	55/16778	0.00341472	0.0254427	0.0198129	FGFR2/ERBB4/EFNB2/GREM1/ARRB2/HAMP/EDN1/PIM1	8
GO:0051346	BP	GO:0051346	negative regulation of hydrolase activity	33/770	436/16778	0.00343555	0.0255568	0.0199017	RGN/TNFRSF1B/F11R/PTGS2/CD44/BIRC3/SORL1/CARD16/NCKAP1L/SERPINA3/SERPINA1/ARRB2/MIR21/APOC1/C3/GMIP/PPP1R14A/PLAUR/CST7/PI3/MMP9/SLPI/CSTA/TIMP4/GZMA/C4A/C4B/CD109/MICAL1/AQP1/TFPI2/TNFRSF10C/SEMA4D	33
GO:0045907	BP	GO:0045907	positive regulation of vasoconstriction	6/770	33/16778	0.00350785	0.0260527	0.0202879	PTAFR/GJA5/PTGS2/MIR21/ICAM1/TACR1	6
GO:0006469	BP	GO:0006469	negative regulation of protein kinase activity	22/770	256/16778	0.00360866	0.0267585	0.0208375	LRRTM3/MIR218-1/RGN/PTPRC/PTPN22/DUSP5/SORL1/PTPN6/WARS/CD300A/SOCS3/GADD45B/APOE/CEACAM1/DUSP2/IL1B/LRRC15/DUSP1/TNFAIP3/LYN/TRIB1/FABP4	22
GO:0050890	BP	GO:0050890	cognition	23/770	272/16778	0.00362176	0.0268101	0.0208777	ATP1A2/THRA/NRXN1/SLC6A1/KIT/GRIA1/CALB1/VLDLR/MUSK/BTG2/TNR/PTGS2/NRGN/ZNF385A/FOS/APOE/LILRB2/TACR1/SHANK3/CLDN5/TLR2/HLA-DRA/ITPR3	23
GO:0045744	BP	GO:0045744	negative regulation of G-protein coupled receptor protein signaling pathway	7/770	44/16778	0.00362721	0.0268101	0.0208777	ADM/APLNR/ARRB2/CCL5/PLEK/CXCL8/ADRB2	7
GO:2000117	BP	GO:2000117	negative regulation of cysteine-type endopeptidase activity	12/770	107/16778	0.0036515	0.0269466	0.020984	TNFRSF1B/PTGS2/CD44/BIRC3/CARD16/ARRB2/PLAUR/CST7/MMP9/MICAL1/AQP1/TNFRSF10C	12
GO:0034765	BP	GO:0034765	regulation of ion transmembrane transport	33/770	438/16778	0.0036854	0.0271534	0.021145	ATP1A2/ATP1B1/KCNH5/ATP1B2/CACNB4/KCNE2/TRDN/DPP6/RGN/PTAFR/KCNA3/CASQ2/GJA5/CTSS/APLNR/PTPN6/CORO1A/PLCG2/MIR21/FXYD5/HAMP/MMP9/KCNJ15/SHANK3/CXCL9/CXCL10/CXCL11/ADRB2/GLRX/PIK3CG/LYN/CYBB/CLIC2	33
GO:0002831	BP	GO:0002831	regulation of response to biotic stimulus	13/770	121/16778	0.00369353	0.0271701	0.021158	CADM3/AIM2/BIRC3/CARD16/CD226/LILRB1/CEACAM1/IL1B/CD180/LY86/TNFAIP3/LY96/TRIB1	13
GO:0051495	BP	GO:0051495	positive regulation of cytoskeleton organization	19/770	210/16778	0.00377496	0.027725	0.0215901	WIPF3/PROX1/NCKAP1L/GPR65/CORO1A/ARHGEF15/CSF3/CCR7/ICAM1/PLEK/TACR1/HCK/RAC2/HCLS1/STAP1/EDN1/TEK/CCL21/WAS	19
GO:0097755	BP	GO:0097755	positive regulation of blood vessel diameter	8/770	56/16778	0.00382722	0.0280643	0.0218543	PTAFR/GJA5/ADM/GCH1/APOE/HMOX1/ADRB2/SOD2	8
GO:0002830	BP	GO:0002830	positive regulation of type 2 immune response	4/770	15/16778	0.00400433	0.029224	0.0227574	CD86/IL6/IDO1/IL33	4
GO:0032305	BP	GO:0032305	positive regulation of icosanoid secretion	4/770	15/16778	0.00400433	0.029224	0.0227574	MAP2K6/CYP4A11/IL1B/EDN1	4
GO:2000193	BP	GO:2000193	positive regulation of fatty acid transport	4/770	15/16778	0.00400433	0.029224	0.0227574	MAP2K6/CYP4A11/IL1B/EDN1	4
GO:0046425	BP	GO:0046425	regulation of JAK-STAT cascade	15/770	151/16778	0.0040363	0.0292638	0.0227884	LRRTM3/ERBB4/KIT/GHR/IL6R/CD300A/CCL5/SOCS3/BCL3/LIF/OSM/HCLS1/LRRC15/IL6/LYN	15
GO:0032715	BP	GO:0032715	negative regulation of interleukin-6 production	6/770	34/16778	0.0040972	0.0292638	0.0227884	PTPN22/NCKAP1L/ARRB2/KLF2/INPP5D/TNFAIP3	6
GO:0045987	BP	GO:0045987	positive regulation of smooth muscle contraction	6/770	34/16778	0.0040972	0.0292638	0.0227884	KIT/PTAFR/PTGS2/MIR21/TACR1/EDN1	6
GO:0051482	BP	GO:0051482	positive regulation of cytosolic calcium ion concentration involved in phospholipase C-activating G-protein coupled signaling pathway	6/770	34/16778	0.0040972	0.0292638	0.0227884	GPR65/GPR4/TGM2/EDN1/P2RY10/P2RY8	6
GO:0002092	BP	GO:0002092	positive regulation of receptor internalization	5/770	24/16778	0.00412449	0.0292638	0.0227884	SELE/GREM1/PLCG2/ARRB2/SFRP4	5
GO:0002717	BP	GO:0002717	positive regulation of natural killer cell mediated immunity	5/770	24/16778	0.00412449	0.0292638	0.0227884	CADM3/SLAMF6/CD226/VAV1/IL18RAP	5
GO:0007202	BP	GO:0007202	activation of phospholipase C activity	5/770	24/16778	0.00412449	0.0292638	0.0227884	SELE/PLCB2/S1PR4/C5AR1/EDNRA	5
GO:0019430	BP	GO:0019430	removal of superoxide radicals	5/770	24/16778	0.00412449	0.0292638	0.0227884	RGN/GCH1/FBLN5/MIR21/SOD2	5
GO:0045932	BP	GO:0045932	negative regulation of muscle contraction	5/770	24/16778	0.00412449	0.0292638	0.0227884	ATP1A2/PTGS2/CALCRL/ADRB2/PIK3CG	5
GO:0060669	BP	GO:0060669	embryonic placenta morphogenesis	5/770	24/16778	0.00412449	0.0292638	0.0227884	FGFR2/BMP5/CYR61/ADM/SOCS3	5
GO:0061437	BP	GO:0061437	renal system vasculature development	5/770	24/16778	0.00412449	0.0292638	0.0227884	ACTA2/GPR4/EGR1/ANGPT2/TEK	5
GO:0061440	BP	GO:0061440	kidney vasculature development	5/770	24/16778	0.00412449	0.0292638	0.0227884	ACTA2/GPR4/EGR1/ANGPT2/TEK	5
GO:0071800	BP	GO:0071800	podosome assembly	5/770	24/16778	0.00412449	0.0292638	0.0227884	BIN2/LCP1/HCK/NCF1B/NCF1C	5
GO:2000406	BP	GO:2000406	positive regulation of T cell migration	5/770	24/16778	0.00412449	0.0292638	0.0227884	CCL5/CXCL13/CXCL10/DOCK8/CCL21	5
GO:2000727	BP	GO:2000727	positive regulation of cardiac muscle cell differentiation	5/770	24/16778	0.00412449	0.0292638	0.0227884	EFNB2/GREM1/ARRB2/HAMP/EDN1	5
GO:0032757	BP	GO:0032757	positive regulation of interleukin-8 production	7/770	45/16778	0.00412882	0.0292638	0.0227884	CD2/FFAR2/IL1B/TLR2/CD14/FCN1/TLR8	7
GO:0045058	BP	GO:0045058	T cell selection	7/770	45/16778	0.00412882	0.0292638	0.0227884	SLAMF6/CD3E/CD3D/CCR7/DOCK2/IRF4/IL6	7
GO:0010522	BP	GO:0010522	regulation of calcium ion transport into cytosol	11/770	95/16778	0.00412995	0.0292638	0.0227884	ATP1A2/TRDN/CASQ2/APLNR/PTPN6/CORO1A/CXCL9/CXCL10/CXCL11/LYN/CLIC2	11
GO:0032411	BP	GO:0032411	positive regulation of transporter activity	11/770	95/16778	0.00412995	0.0292638	0.0227884	ATP1B1/ATP1B2/KCNE2/TRDN/RGN/PTAFR/CTSS/PLCG2/SHANK3/ADRB2/GLRX	11
GO:0032755	BP	GO:0032755	positive regulation of interleukin-6 production	9/770	69/16778	0.00414335	0.0293139	0.0228274	IL6R/FCER1G/PTAFR/LILRB2/IL1B/TLR2/IL6/IL33/TLR8	9
GO:0035690	BP	GO:0035690	cellular response to drug	26/770	324/16778	0.00417301	0.0294787	0.0229558	PRKAA2/KCNE2/EFNA5/CHRM2/GPR37/PTAFR/PTPN22/CASQ2/AIM2/PTGS2/SPI1/MIR21/ICAM1/KLF2/PPP1R14A/MAP4K1/IL18RAP/IL1B/HMOX1/EGR1/EDN1/TNFAIP3/IL6/AQP1/NR4A3/CYBB	26
GO:0002792	BP	GO:0002792	negative regulation of peptide secretion	13/770	123/16778	0.00425324	0.0299996	0.0233614	LGR4/PTPN22/SRGN/UCP2/LRRC32/CARD16/LILRB1/IL1R2/IL1B/PTGER4/TNFRSF21/IL33/TLR8	13
GO:0090257	BP	GO:0090257	regulation of muscle system process	20/770	228/16778	0.00427369	0.030098	0.023438	ATP1A2/ATP1B1/MYL3/KIT/CHRM2/PTAFR/CASQ2/GJA5/PTGS2/MIR21/P2RX1/CNN1/HAMP/TACR1/CALCRL/ADRB2/EDN1/PIK3CG/NR4A3/CLIC2	20
GO:0071248	BP	GO:0071248	cellular response to metal ion	15/770	152/16778	0.00429411	0.0301958	0.0235142	SYT1/PTGS2/ALOX5AP/FOS/MT1H/MT1G/JUNB/FOSB/MMP9/HMOX1/EDN1/AQP1/RASA4B/FABP4/CYBB	15
GO:0001822	BP	GO:0001822	kidney development	22/770	260/16778	0.00434103	0.0303937	0.0236683	FGFR2/LGR4/GREB1L/ROBO2/OSR2/EYA1/CALB1/RGN/PROX1/ACTA2/EFNB2/GREM1/CTSH/GPR4/CXCR2/SULF2/ADAMTS1/LIF/EGR1/ANGPT2/HAS2/TEK	22
GO:0001959	BP	GO:0001959	regulation of cytokine-mediated signaling pathway	16/770	167/16778	0.00434196	0.0303937	0.0236683	PTPRC/BIRC3/CARD16/PTPN6/NLRC5/MIR21/CCL5/SOCS3/IL1R2/PXDN/ZBP1/STAP1/EDN1/TNFAIP3/TREM2/IL6	16
GO:0043409	BP	GO:0043409	negative regulation of MAPK cascade	16/770	167/16778	0.00434196	0.0303937	0.0236683	PER1/MIR218-1/ATF3/PTPN22/DUSP5/SORL1/PTPN6/MIR21/CD300A/APOE/DUSP2/IL1B/LIF/MECOM/DUSP1/LYN	16
GO:1903524	BP	GO:1903524	positive regulation of blood circulation	9/770	70/16778	0.00456597	0.0319135	0.0248518	PTAFR/GJA5/PTGS2/ADM/GCH1/MIR21/ICAM1/TACR1/EDN1	9
GO:1903035	BP	GO:1903035	negative regulation of response to wounding	10/770	83/16778	0.00460313	0.0321247	0.0250163	TNR/PLAU/APOE/CEACAM1/PLAUR/SIGLEC10/FAP/SPP1/EDN1/CD109	10
GO:0016339	BP	GO:0016339	calcium-dependent cell-cell adhesion via plasma membrane cell adhesion molecules	7/770	46/16778	0.00468121	0.0326204	0.0254023	PCDHB5/CDH12/SELP/SELL/CDH5/CDH19/FXYD5	7
GO:0010038	BP	GO:0010038	response to metal ion	26/770	327/16778	0.00470673	0.032723	0.0254822	FIBIN/SYT1/SLC6A1/KIT/CASQ2/S100A8/PTGS2/ALOX5AP/FOS/AQP9/MT1H/MT1G/ICAM1/JUNB/HAMP/FOSB/MMP9/HMOX1/CD14/DUSP1/EDN1/ITPR3/AQP1/RASA4B/FABP4/CYBB	26
GO:0043542	BP	GO:0043542	endothelial cell migration	20/770	230/16778	0.00471007	0.032723	0.0254822	PROX1/PTGS2/NR4A1/EFNB2/GREM1/MIR21/APOE/CEACAM1/DPP4/FAP/SOX18/ITGB2/HMOX1/S100P/CXCL13/EDN1/ANGPT2/TEK/MIR126/SRPX2	20
GO:0001912	BP	GO:0001912	positive regulation of leukocyte mediated cytotoxicity	6/770	35/16778	0.00475662	0.0328982	0.0256186	CADM3/SLAMF6/CD226/VAV1/IL18RAP/STAP1	6
GO:0002707	BP	GO:0002707	negative regulation of lymphocyte mediated immunity	6/770	35/16778	0.00475662	0.0328982	0.0256186	PTPRC/PTPN6/ARRB2/LILRB1/CEACAM1/IL7R	6
GO:0002823	BP	GO:0002823	negative regulation of adaptive immune response based on somatic recombination of immune receptors built from immunoglobulin superfamily domains	6/770	35/16778	0.00475662	0.0328982	0.0256186	PTPRC/PTPN6/LILRB1/CEACAM1/IL7R/IL33	6
GO:0051591	BP	GO:0051591	response to cAMP	11/770	97/16778	0.00484546	0.033444	0.0260437	PER1/PTAFR/FOS/AQP9/JUNB/FOSB/AREG/DUSP1/AQP1/PIK3CG/TEK	11
GO:0034614	BP	GO:0034614	cellular response to reactive oxygen species	15/770	154/16778	0.00484999	0.033444	0.0260437	GPR37/RGN/FOS/GCH1/FBLN5/MIR21/KLF2/IL18RAP/MMP9/TNFAIP3/SOD2/IL6/AQP1/NR4A3/BTK	15
GO:0003014	BP	GO:0003014	renal system process	12/770	111/16778	0.00492269	0.0338948	0.0263947	CYP4A11/GJA5/ADM/MCAM/ADCY4/IGHA1/TACR1/SULF2/JCHAIN/EDN1/AQP1/HAS2	12
GO:0043372	BP	GO:0043372	positive regulation of CD4-positive, alpha-beta T cell differentiation	5/770	25/16778	0.00496399	0.0340777	0.0265372	NCKAP1L/MIR21/CD86/CD80/SASH3	5
GO:1905521	BP	GO:1905521	regulation of macrophage migration	5/770	25/16778	0.00496399	0.0340777	0.0265372	C3AR1/CMKLR1/CCL5/C5AR1/STAP1	5
GO:0001649	BP	GO:0001649	osteoblast differentiation	18/770	200/16778	0.00500507	0.0343088	0.0267171	FGFR2/LGR4/TP63/FIGNL1/RSPO2/CYR61/IL6R/GREM1/ITGA11/MIR21/JUNB/AREG/IBSP/SPP1/IL6/GPNMB/SEMA4D/HEMGN	18
GO:0002643	BP	GO:0002643	regulation of tolerance induction	4/770	16/16778	0.00514748	0.0350771	0.0273154	CD3E/CLC/LILRB2/IDO1	4
GO:0034755	BP	GO:0034755	iron ion transmembrane transport	4/770	16/16778	0.00514748	0.0350771	0.0273154	HAMP/STEAP4/SLC25A37/SCARA5	4
GO:0072574	BP	GO:0072574	hepatocyte proliferation	4/770	16/16778	0.00514748	0.0350771	0.0273154	PROX1/CEACAM1/SULF2/TNFAIP3	4
GO:0072575	BP	GO:0072575	epithelial cell proliferation involved in liver morphogenesis	4/770	16/16778	0.00514748	0.0350771	0.0273154	PROX1/CEACAM1/SULF2/TNFAIP3	4
GO:0030282	BP	GO:0030282	bone mineralization	11/770	98/16778	0.00523826	0.035591	0.0277156	FGFR2/LGR4/OSR2/RSPO2/PTGS2/SRGN/GREM1/CCR1/IBSP/ADRB2/GPNMB	11
GO:1903409	BP	GO:1903409	reactive oxygen species biosynthetic process	11/770	98/16778	0.00523826	0.035591	0.0277156	RGN/PTGS2/GCH1/MIR21/ICAM1/KLF2/ACP5/IL1B/ITGB2/EDN1/CYBB	11
GO:0002700	BP	GO:0002700	regulation of production of molecular mediator of immune response	12/770	112/16778	0.00529002	0.0358899	0.0279483	FCER1G/CD226/FFAR2/LILRB1/CLC/HMOX1/MZB1/IL6/IL33/NR4A3/SASH3/BTK	12
GO:0007565	BP	GO:0007565	female pregnancy	17/770	186/16778	0.00538579	0.0364862	0.0284127	PGR/PAPPA/PTGS2/ADM/UCP2/ARHGDIB/FOS/MIR21/JUNB/FOSB/IL1B/MMP9/LIF/SPP1/NAMPT/IDO1/ANGPT2	17
GO:0007187	BP	GO:0007187	G-protein coupled receptor signaling pathway, coupled to cyclic nucleotide second messenger	20/770	233/16778	0.00543318	0.0367534	0.0286207	NPY1R/CHRM2/GPR37/RGS1/ADM/GPR84/GPR65/ADCY4/CCL2/S1PR4/FPR2/FPR1/CALCRL/XCR1/CCR1/EDNRA/PTGER4/ADRB2/EDN1/ABCA1	20
GO:0002720	BP	GO:0002720	positive regulation of cytokine production involved in immune response	6/770	36/16778	0.00549085	0.0369276	0.0287564	FCER1G/CD226/FFAR2/IL6/NR4A3/SASH3	6
GO:0002755	BP	GO:0002755	MyD88-dependent toll-like receptor signaling pathway	6/770	36/16778	0.00549085	0.0369276	0.0287564	CD300A/TLR2/CD14/LY96/TLR8/BTK	6
GO:0034405	BP	GO:0034405	response to fluid shear stress	6/770	36/16778	0.00549085	0.0369276	0.0287564	PTGS2/KLF2/TFPI2/HAS2/MIR126/ABCA1	6
GO:0071276	BP	GO:0071276	cellular response to cadmium ion	6/770	36/16778	0.00549085	0.0369276	0.0287564	FOS/MT1H/MT1G/MMP9/HMOX1/CYBB	6
GO:1903779	BP	GO:1903779	regulation of cardiac conduction	9/770	72/16778	0.00551127	0.0370111	0.0288214	ATP1A2/ATP1B1/ATP1B2/TRDN/CASQ2/GJA5/ABCC9/ATP2A3/ITPR3	9
GO:0046834	BP	GO:0046834	lipid phosphorylation	12/770	113/16778	0.00567882	0.038081	0.0296546	FGFR2/ERBB4/KIT/PIK3CD/PIK3C2B/PIK3AP1/PIK3R5/VAV1/ICOS/CD86/CD80/PIK3CG	12
GO:0051384	BP	GO:0051384	response to glucocorticoid	14/770	142/16778	0.00573635	0.0384111	0.0299117	FIBIN/PAPPA/PTAFR/PTGS2/ADM/FOS/ICAM1/ZFP36/FOSB/AREG/DUSP1/EDN1/IL6/AQP1	14
GO:0051147	BP	GO:0051147	regulation of muscle cell differentiation	15/770	157/16778	0.00579202	0.0387278	0.0301583	FGFR2/THRA/OLFM2/KIT/CD53/PROX1/EFNB2/GREM1/ARRB2/MIR21/HAMP/SIK1/CXCL9/CXCL10/EDN1	15
GO:0042044	BP	GO:0042044	fluid transport	5/770	26/16778	0.00591776	0.0393978	0.03068	AQP9/SLC14A1/EDN1/AQP1/HAS2	5
GO:0071450	BP	GO:0071450	cellular response to oxygen radical	5/770	26/16778	0.00591776	0.0393978	0.03068	RGN/GCH1/FBLN5/MIR21/SOD2	5
GO:0071451	BP	GO:0071451	cellular response to superoxide	5/770	26/16778	0.00591776	0.0393978	0.03068	RGN/GCH1/FBLN5/MIR21/SOD2	5
GO:0048260	BP	GO:0048260	positive regulation of receptor-mediated endocytosis	7/770	48/16778	0.00595079	0.0395608	0.030807	SGIP1/SELE/GREM1/PLCG2/ARRB2/SFRP4/CCL21	7
GO:1902905	BP	GO:1902905	positive regulation of supramolecular fiber organization	17/770	188/16778	0.0059862	0.0397391	0.0309458	WIPF3/PROX1/NCKAP1L/GPR65/CORO1A/ARHGEF15/CSF3/CCR7/ICAM1/APOE/PLEK/TACR1/HCK/RAC2/EDN1/CCL21/WAS	17
GO:1905954	BP	GO:1905954	positive regulation of lipid localization	9/770	73/16778	0.00603728	0.0400207	0.0311651	MAP2K6/CYP4A11/LIPG/APOE/C3/IL1B/SPP1/EDN1/ABCA1	9
GO:0046677	BP	GO:0046677	response to antibiotic	25/770	317/16778	0.00609958	0.0403759	0.0314417	FGFR2/EFNA5/GPR37/S100A8/SPI1/CIITA/CSF3/MIR21/ICAM1/KLF2/HAMP/IL18RAP/TACR1/HMOX1/CCR4/AREG/EGR1/CD14/DUSP1/EDN1/TNFAIP3/IL6/AQP1/NR4A3/CYBB	25
GO:0048545	BP	GO:0048545	response to steroid hormone	29/770	385/16778	0.00625686	0.0413578	0.0322064	ATP1A2/FIBIN/PGR/THRA/PER1/NR1D1/NR1D2/TP63/PAPPA/PTAFR/PTGS2/ADM/NR4A1/FOS/ARRB2/ICAM1/ZFP36/FOSB/TACR1/NR4A2/AREG/SPP1/TLR2/DUSP1/EDN1/IL6/AQP1/NR4A3/CYBB	29
GO:0002534	BP	GO:0002534	cytokine production involved in inflammatory response	6/770	37/16778	0.00630459	0.0414366	0.0322677	PER1/GBP5/MEFV/MIR21/IL1R2/IDO1	6
GO:0043370	BP	GO:0043370	regulation of CD4-positive, alpha-beta T cell differentiation	6/770	37/16778	0.00630459	0.0414366	0.0322677	NCKAP1L/MIR21/CD86/CD80/IRF4/SASH3	6
GO:0050706	BP	GO:0050706	regulation of interleukin-1 beta secretion	6/770	37/16778	0.00630459	0.0414366	0.0322677	AIM2/CARD16/NLRP1/CCR7/ORM2/TLR8	6
GO:0061028	BP	GO:0061028	establishment of endothelial barrier	6/770	37/16778	0.00630459	0.0414366	0.0322677	F11R/CDH5/ICAM1/IL1B/SOX18/CLDN5	6
GO:2000379	BP	GO:2000379	positive regulation of reactive oxygen species metabolic process	10/770	87/16778	0.00643147	0.0421649	0.0328348	RGN/PTGS2/RIPK3/ITGAM/ICAM1/KLF2/FPR2/IL1B/ITGB2/EDN1	10
GO:0060759	BP	GO:0060759	regulation of response to cytokine stimulus	16/770	174/16778	0.00643364	0.0421649	0.0328348	PTPRC/BIRC3/CARD16/PTPN6/NLRC5/MIR21/CCL5/SOCS3/IL1R2/PXDN/ZBP1/STAP1/EDN1/TNFAIP3/TREM2/IL6	16
GO:0001894	BP	GO:0001894	tissue homeostasis	18/770	205/16778	0.00644395	0.0421728	0.032841	CUBN/USH1C/LYZ/SERPINA3/IGHA1/CTSH/CORO1A/ACP5/INPP5D/IGKC/RAC2/SPP1/JCHAIN/ADRB2/TNFAIP3/ADGRF5/IL6/SASH3	18
GO:0002710	BP	GO:0002710	negative regulation of T cell mediated immunity	4/770	17/16778	0.00649013	0.0422292	0.0328849	PTPRC/LILRB1/CEACAM1/IL7R	4
GO:0032303	BP	GO:0032303	regulation of icosanoid secretion	4/770	17/16778	0.00649013	0.0422292	0.0328849	MAP2K6/CYP4A11/IL1B/EDN1	4
GO:0044342	BP	GO:0044342	type B pancreatic cell proliferation	4/770	17/16778	0.00649013	0.0422292	0.0328849	NR1D1/NR4A1/IGFBP4/NR4A3	4
GO:0072576	BP	GO:0072576	liver morphogenesis	4/770	17/16778	0.00649013	0.0422292	0.0328849	PROX1/CEACAM1/SULF2/TNFAIP3	4
GO:0031960	BP	GO:0031960	response to corticosteroid	15/770	159/16778	0.00649821	0.0422292	0.0328849	FIBIN/PAPPA/PTAFR/PTGS2/ADM/FOS/ICAM1/ZFP36/FOSB/AREG/DUSP1/EDN1/IL6/AQP1/CYBB	15
GO:0002793	BP	GO:0002793	positive regulation of peptide secretion	21/770	253/16778	0.00651141	0.0422556	0.0329055	CD2/S100A9/FGR/PTPN22/S100A8/AIM2/SAA1/CLEC4E/HCAR2/DOC2B/NLRP1/FFAR2/IL1B/TLR2/PTGER4/CD14/IL6/IL33/ORM2/FCN1/TLR8	21
GO:0007566	BP	GO:0007566	embryo implantation	7/770	49/16778	0.00667429	0.0431805	0.0336257	PTGS2/ARHGDIB/MIR21/IL1B/MMP9/LIF/SPP1	7
GO:0051055	BP	GO:0051055	negative regulation of lipid biosynthetic process	7/770	49/16778	0.00667429	0.0431805	0.0336257	ACADL/BMP5/PROX1/APOE/APOC1/CEACAM1/SIK1	7
GO:0001667	BP	GO:0001667	ameboidal-type cell migration	30/770	404/16778	0.00668192	0.0431805	0.0336257	ERBB4/KIT/SEMA3D/PROX1/PTGS2/NR4A1/ARHGDIB/EFNB2/GREM1/CTSH/MIR21/APOE/CEACAM1/TACR1/DPP4/FAP/MMP9/SOX18/ITGB2/HMOX1/S100P/CXCL13/EDN1/ANGPT2/HAS2/TEK/PKN3/MIR126/SEMA4D/SRPX2	30
GO:0061041	BP	GO:0061041	regulation of wound healing	13/770	130/16778	0.00677225	0.0437032	0.0340327	S100A9/FCER1G/SELP/PLAU/APOE/CEACAM1/PLAUR/PLEK/FAP/EDN1/CD109/TNFAIP3/LYN	13
GO:0043405	BP	GO:0043405	regulation of MAP kinase activity	26/770	337/16778	0.00691509	0.0445628	0.0347022	MAP2K6/MIR218-1/KIT/GHR/PTPN22/S100A12/MAP3K8/DUSP5/SAA1/SORL1/PTPN6/CD300A/PIK3R5/GADD45B/APOE/C5AR1/MAP4K1/FPR1/DUSP2/IL1B/CXCR4/DUSP1/EDN1/PIK3CG/LYN/TRIB1	26
GO:0032673	BP	GO:0032673	regulation of interleukin-4 production	5/770	27/16778	0.00699347	0.0448804	0.0349495	CD3E/CD86/IRF4/IL33/SASH3	5
GO:0032892	BP	GO:0032892	positive regulation of organic acid transport	5/770	27/16778	0.00699347	0.0448804	0.0349495	MAP2K6/SLC6A1/CYP4A11/IL1B/EDN1	5
GO:0045671	BP	GO:0045671	negative regulation of osteoclast differentiation	5/770	27/16778	0.00699347	0.0448804	0.0349495	LRRC17/LILRB1/LILRB4/LILRB3/INPP5D	5
GO:0032956	BP	GO:0032956	regulation of actin cytoskeleton organization	25/770	321/16778	0.00711808	0.0456169	0.035523	EFNA5/WIPF3/PROX1/F11R/NCKAP1L/ARHGDIB/GPR65/CORO1A/ARHGEF15/CSF3/MIR21/CCR7/ICAM1/PLEK/TACR1/HCK/SHANK3/RAC2/HCLS1/STAP1/PTGER4/EDN1/TEK/CCL21/WAS	25
GO:0045861	BP	GO:0045861	negative regulation of proteolysis	26/770	338/16778	0.0071766	0.0459282	0.0357654	TNFRSF1B/PTGS2/CD44/BIRC3/SORL1/CARD16/SERPINA3/SERPINA1/ARRB2/C3/PLAUR/IL1R2/CST7/PI3/MMP9/SLPI/DERL3/CSTA/TIMP4/C4A/C4B/CD109/MICAL1/AQP1/TFPI2/TNFRSF10C	26
GO:0002820	BP	GO:0002820	negative regulation of adaptive immune response	6/770	38/16778	0.00720254	0.0459671	0.0357957	PTPRC/PTPN6/LILRB1/CEACAM1/IL7R/IL33	6
GO:0048791	BP	GO:0048791	calcium ion-regulated exocytosis of neurotransmitter	6/770	38/16778	0.00720254	0.0459671	0.0357957	SYT2/SYT1/TC2N/C2CD4B/DOC2B/SYTL3	6
GO:0050806	BP	GO:0050806	positive regulation of synaptic transmission	14/770	146/16778	0.00729809	0.0465128	0.0362206	SYT1/NRXN1/LRRTM2/CALB1/TNR/PTGS2/NRGN/ARRB2/APOE/LILRB2/TACR1/SHANK3/ADRB2/ITPR3	14
GO:0001656	BP	GO:0001656	metanephros development	10/770	89/16778	0.00753509	0.0478256	0.037243	LGR4/ROBO2/OSR2/EYA1/CALB1/GREM1/CTSH/CXCR2/LIF/EGR1	10
GO:0060337	BP	GO:0060337	type I interferon signaling pathway	10/770	89/16778	0.00753509	0.0478256	0.037243	PTPN6/OASL/NLRC5/IRF8/MIR21/ZBP1/EGR1/IRF4/HLA-A/HLA-B	10
GO:0071357	BP	GO:0071357	cellular response to type I interferon	10/770	89/16778	0.00753509	0.0478256	0.037243	PTPN6/OASL/NLRC5/IRF8/MIR21/ZBP1/EGR1/IRF4/HLA-A/HLA-B	10
GO:0001101	BP	GO:0001101	response to acid chemical	25/770	323/16778	0.00767761	0.0486634	0.0378954	PRKAA2/AKR1C1/FGFR2/PTAFR/PTGS2/UCP2/COL4A1/CTSH/CCR7/ICAM1/KLF2/HAMP/FFAR2/TACR1/TLR2/ACSL1/PTGER4/EGR1/DUSP1/EDN1/AQP1/LYN/CCL21/ABCA1/CYBB	25
GO:0050848	BP	GO:0050848	regulation of calcium-mediated signaling	9/770	76/16778	0.00784914	0.0496826	0.038689	TRDN/RGN/CASQ2/CD3E/CMKLR1/CCL4/PLEK/TREM2/CLIC2	9
GO:0046889	BP	GO:0046889	positive regulation of lipid biosynthetic process	8/770	63/16778	0.00788685	0.0497851	0.0387688	NR1D1/RGN/CYR61/PTGS2/APOE/FPR2/IL1B/ADGRF5	8
GO:0051926	BP	GO:0051926	negative regulation of calcium ion transport	8/770	63/16778	0.00788685	0.0497851	0.0387688	ATP1A2/TRDN/CASQ2/PTGS2/ICAM1/LILRB1/LILRB2/CLIC2	8
GO:0033673	BP	GO:0033673	negative regulation of kinase activity	22/770	274/16778	0.00794329	0.0500731	0.0389931	LRRTM3/MIR218-1/RGN/PTPRC/PTPN22/DUSP5/SORL1/PTPN6/WARS/CD300A/SOCS3/GADD45B/APOE/CEACAM1/DUSP2/IL1B/LRRC15/DUSP1/TNFAIP3/LYN/TRIB1/FABP4	22
GO:0003158	BP	GO:0003158	endothelium development	12/770	118/16778	0.00797551	0.0502077	0.039098	GJA4/PROX1/GJA5/F11R/CDH5/MIR21/ICAM1/CEACAM1/IL1B/SOX18/CLDN5/CXCL10	12
GO:0002029	BP	GO:0002029	desensitization of G-protein coupled receptor protein signaling pathway	4/770	18/16778	0.00804599	0.0503773	0.03923	ADM/APLNR/ARRB2/ADRB2	4
GO:0022401	BP	GO:0022401	negative adaptation of signaling pathway	4/770	18/16778	0.00804599	0.0503773	0.03923	ADM/APLNR/ARRB2/ADRB2	4
GO:0032928	BP	GO:0032928	regulation of superoxide anion generation	4/770	18/16778	0.00804599	0.0503773	0.03923	ITGAM/FPR2/ACP5/ITGB2	4
GO:0050860	BP	GO:0050860	negative regulation of T cell receptor signaling pathway	4/770	18/16778	0.00804599	0.0503773	0.03923	PTPN22/PTPN6/LILRB4/CEACAM1	4
GO:0046638	BP	GO:0046638	positive regulation of alpha-beta T cell differentiation	6/770	39/16778	0.00818936	0.0511365	0.0398212	NCKAP1L/PNP/MIR21/CD86/CD80/SASH3	6
GO:1901031	BP	GO:1901031	regulation of response to reactive oxygen species	6/770	39/16778	0.00818936	0.0511365	0.0398212	GPR37/RGN/GCH1/FBLN5/MIR21/NR4A3	6
GO:0002763	BP	GO:0002763	positive regulation of myeloid leukocyte differentiation	7/770	51/16778	0.00831448	0.0518479	0.0403752	FOS/EVI2B/LIF/CCR1/HCLS1/PF4/TRIB1	7
GO:0031099	BP	GO:0031099	regeneration	16/770	179/16778	0.0083752	0.0521562	0.0406153	ERBB4/GAP43/RGN/TNR/ADM/NNMT/UCP2/LCP1/HAMP/APOE/C5AR1/SULF2/HMOX1/SPP1/ANGPT2/NR4A3	16
GO:2000377	BP	GO:2000377	regulation of reactive oxygen species metabolic process	15/770	164/16778	0.00856888	0.0532906	0.0414987	RGN/PTGS2/RIPK3/GCH1/FBLN5/ITGAM/MIR21/ICAM1/KLF2/FPR2/ACP5/IL1B/ITGB2/RAC2/EDN1	15
GO:0007612	BP	GO:0007612	learning	13/770	134/16778	0.00867128	0.0538551	0.0419383	ATP1A2/NRXN1/SLC6A1/KIT/BTG2/TNR/PTGS2/NRGN/FOS/TACR1/SHANK3/CLDN5/TLR2	13
GO:0051153	BP	GO:0051153	regulation of striated muscle cell differentiation	11/770	105/16778	0.00873998	0.0542089	0.0422138	THRA/CD53/PROX1/EFNB2/GREM1/ARRB2/HAMP/SIK1/CXCL9/CXCL10/EDN1	11
GO:0007188	BP	GO:0007188	adenylate cyclase-modulating G-protein coupled receptor signaling pathway	17/770	196/16778	0.00895407	0.0547019	0.0425977	NPY1R/CHRM2/GPR37/RGS1/ADM/GPR84/GPR65/ADCY4/S1PR4/FPR2/FPR1/CALCRL/EDNRA/PTGER4/ADRB2/EDN1/ABCA1	17
GO:0001820	BP	GO:0001820	serotonin secretion	3/770	10/16778	0.00906773	0.0547019	0.0425977	FCER1G/P2RX1/LILRB1	3
GO:0002420	BP	GO:0002420	natural killer cell mediated cytotoxicity directed against tumor cell target	3/770	10/16778	0.00906773	0.0547019	0.0425977	CADM3/CD226/CEACAM1	3
GO:0002423	BP	GO:0002423	natural killer cell mediated immune response to tumor cell	3/770	10/16778	0.00906773	0.0547019	0.0425977	CADM3/CD226/CEACAM1	3
GO:0002855	BP	GO:0002855	regulation of natural killer cell mediated immune response to tumor cell	3/770	10/16778	0.00906773	0.0547019	0.0425977	CADM3/CD226/CEACAM1	3
GO:0002858	BP	GO:0002858	regulation of natural killer cell mediated cytotoxicity directed against tumor cell target	3/770	10/16778	0.00906773	0.0547019	0.0425977	CADM3/CD226/CEACAM1	3
GO:0002887	BP	GO:0002887	negative regulation of myeloid leukocyte mediated immunity	3/770	10/16778	0.00906773	0.0547019	0.0425977	CD84/CD300A/HMOX1	3
GO:0010838	BP	GO:0010838	positive regulation of keratinocyte proliferation	3/770	10/16778	0.00906773	0.0547019	0.0425977	TP63/MIR21/HAS2	3
GO:0019755	BP	GO:0019755	one-carbon compound transport	3/770	10/16778	0.00906773	0.0547019	0.0425977	AQP9/SLC14A1/AQP1	3
GO:0032306	BP	GO:0032306	regulation of prostaglandin secretion	3/770	10/16778	0.00906773	0.0547019	0.0425977	MAP2K6/IL1B/EDN1	3
GO:0032308	BP	GO:0032308	positive regulation of prostaglandin secretion	3/770	10/16778	0.00906773	0.0547019	0.0425977	MAP2K6/IL1B/EDN1	3
GO:0032494	BP	GO:0032494	response to peptidoglycan	3/770	10/16778	0.00906773	0.0547019	0.0425977	C5AR1/TREM2/IL6	3
GO:0033004	BP	GO:0033004	negative regulation of mast cell activation	3/770	10/16778	0.00906773	0.0547019	0.0425977	CD84/CD300A/HMOX1	3
GO:0034392	BP	GO:0034392	negative regulation of smooth muscle cell apoptotic process	3/770	10/16778	0.00906773	0.0547019	0.0425977	ARRB2/MIR21/EDN1	3
GO:0042758	BP	GO:0042758	long-chain fatty acid catabolic process	3/770	10/16778	0.00906773	0.0547019	0.0425977	ACADL/AIG1/CYP4A11	3
GO:0043374	BP	GO:0043374	CD8-positive, alpha-beta T cell differentiation	3/770	10/16778	0.00906773	0.0547019	0.0425977	NCKAP1L/EOMES/TNFSF8	3
GO:0045060	BP	GO:0045060	negative thymic T cell selection	3/770	10/16778	0.00906773	0.0547019	0.0425977	CD3E/CCR7/DOCK2	3
GO:0051665	BP	GO:0051665	membrane raft localization	3/770	10/16778	0.00906773	0.0547019	0.0425977	CD2/CMTM8/DOCK2	3
GO:0070673	BP	GO:0070673	response to interleukin-18	3/770	10/16778	0.00906773	0.0547019	0.0425977	OCLN/ALOX5/IL18RAP	3
GO:0071600	BP	GO:0071600	otic vesicle morphogenesis	3/770	10/16778	0.00906773	0.0547019	0.0425977	FGFR2/EYA1/PROX1	3
GO:0090209	BP	GO:0090209	negative regulation of triglyceride metabolic process	3/770	10/16778	0.00906773	0.0547019	0.0425977	APOE/SIK1/PIK3CG	3
GO:0042590	BP	GO:0042590	antigen processing and presentation of exogenous peptide antigen via MHC class I	9/770	78/16778	0.00926923	0.0554858	0.0432082	FCGR1A/FCER1G/NCF2/IFI30/VAMP8/NCF4/HLA-A/HLA-B/CYBB	9
GO:0010107	BP	GO:0010107	potassium ion import	6/770	40/16778	0.00926962	0.0554858	0.0432082	ATP1A2/ATP1B1/ATP1B2/KCNE2/ABCC9/KCNJ15	6
GO:0042304	BP	GO:0042304	regulation of fatty acid biosynthetic process	6/770	40/16778	0.00926962	0.0554858	0.0432082	PRKAA2/ACADL/RGN/PTGS2/APOC1/CEACAM1	6
GO:0043616	BP	GO:0043616	keratinocyte proliferation	6/770	40/16778	0.00926962	0.0554858	0.0432082	TP63/EFNB2/MIR21/ZFP36/CD109/HAS2	6
GO:0045429	BP	GO:0045429	positive regulation of nitric oxide biosynthetic process	6/770	40/16778	0.00926962	0.0554858	0.0432082	PTGS2/ICAM1/KLF2/IL1B/ITGB2/EDN1	6
GO:1904407	BP	GO:1904407	positive regulation of nitric oxide metabolic process	6/770	40/16778	0.00926962	0.0554858	0.0432082	PTGS2/ICAM1/KLF2/IL1B/ITGB2/EDN1	6
GO:2001243	BP	GO:2001243	negative regulation of intrinsic apoptotic signaling pathway	10/770	92/16778	0.00945775	0.0565388	0.0440281	FIGNL1/PTGS2/CD44/ZNF385A/BCL2A1/MIR21/PLAUR/MMP9/VNN1/SOD2	10
GO:0001655	BP	GO:0001655	urogenital system development	24/770	312/16778	0.00953973	0.0566665	0.0441276	FGFR2/LGR4/GREB1L/ROBO2/TP63/OSR2/EYA1/CALB1/RGN/PROX1/ACTA2/EFNB2/COL4A1/GREM1/CTSH/GPR4/CXCR2/SULF2/ADAMTS1/LIF/EGR1/ANGPT2/HAS2/TEK	24
GO:0001782	BP	GO:0001782	B cell homeostasis	5/770	29/16778	0.00954035	0.0566665	0.0441276	NCKAP1L/TNFSF13B/GAPT/TNFAIP3/LYN	5
GO:0032733	BP	GO:0032733	positive regulation of interleukin-10 production	5/770	29/16778	0.00954035	0.0566665	0.0441276	FCER1G/BCL3/TLR2/IRF4/SASH3	5
GO:0070207	BP	GO:0070207	protein homotrimerization	5/770	29/16778	0.00954035	0.0566665	0.0441276	ITLN1/CD247/ALOX5AP/MLKL/SCARA5	5
GO:2000516	BP	GO:2000516	positive regulation of CD4-positive, alpha-beta T cell activation	5/770	29/16778	0.00954035	0.0566665	0.0441276	NCKAP1L/MIR21/CD86/CD80/SASH3	5
GO:0030278	BP	GO:0030278	regulation of ossification	16/770	182/16778	0.00974813	0.0575604	0.0448237	FGFR2/TP63/OSR2/CYR61/IL6R/SRGN/GREM1/MIR21/TACR1/CCR1/AREG/PTGER4/ADRB2/IL6/SEMA4D/HEMGN	16
GO:0006833	BP	GO:0006833	water transport	4/770	19/16778	0.00982769	0.0575604	0.0448237	AQP9/SLC14A1/AQP1/HAS2	4
GO:0015669	BP	GO:0015669	gas transport	4/770	19/16778	0.00982769	0.0575604	0.0448237	HBD/HBM/HBQ1/AQP1	4
GO:0034104	BP	GO:0034104	negative regulation of tissue remodeling	4/770	19/16778	0.00982769	0.0575604	0.0448237	GREM1/INPP5D/TNFAIP3/IL6	4
GO:0042474	BP	GO:0042474	middle ear morphogenesis	4/770	19/16778	0.00982769	0.0575604	0.0448237	GSC/OSR2/EYA1/EDN1	4
GO:0045061	BP	GO:0045061	thymic T cell selection	4/770	19/16778	0.00982769	0.0575604	0.0448237	CD3E/CD3D/CCR7/DOCK2	4
GO:0050849	BP	GO:0050849	negative regulation of calcium-mediated signaling	4/770	19/16778	0.00982769	0.0575604	0.0448237	TRDN/CASQ2/PLEK/CLIC2	4
GO:0050995	BP	GO:0050995	negative regulation of lipid catabolic process	4/770	19/16778	0.00982769	0.0575604	0.0448237	HCAR2/APOC1/IL1B/PIK3CG	4
GO:0097242	BP	GO:0097242	amyloid-beta clearance	4/770	19/16778	0.00982769	0.0575604	0.0448237	ITGAM/APOE/C3/ITGB2	4
GO:0098581	BP	GO:0098581	detection of external biotic stimulus	4/770	19/16778	0.00982769	0.0575604	0.0448237	TLR2/C4B/TREM2/LY96	4
GO:1904994	BP	GO:1904994	regulation of leukocyte adhesion to vascular endothelial cell	4/770	19/16778	0.00982769	0.0575604	0.0448237	PTAFR/MIR21/ICAM1/CCL21	4
GO:1903426	BP	GO:1903426	regulation of reactive oxygen species biosynthetic process	9/770	79/16778	0.0100482	0.0587773	0.0457713	RGN/PTGS2/MIR21/ICAM1/KLF2/ACP5/IL1B/ITGB2/EDN1	9
GO:0038083	BP	GO:0038083	peptidyl-tyrosine autophosphorylation	7/770	53/16778	0.0102333	0.0597094	0.0464972	ERBB4/FGR/GREM1/HCK/LYN/SLA/BTK	7
GO:0046637	BP	GO:0046637	regulation of alpha-beta T cell differentiation	7/770	53/16778	0.0102333	0.0597094	0.0464972	NCKAP1L/PNP/MIR21/CD86/CD80/IRF4/SASH3	7
GO:0008277	BP	GO:0008277	regulation of G-protein coupled receptor protein signaling pathway	13/770	137/16778	0.010352	0.060326	0.0469773	RGS9/PPEF1/RGS1/ADM/APLNR/ARRB2/CCL5/C3/PLEK/CXCL8/KCTD16/ADRB2/EDN1	13
GO:0032970	BP	GO:0032970	regulation of actin filament-based process	27/770	366/16778	0.0105666	0.061499	0.0478908	ATP1A2/EFNA5/WIPF3/PROX1/GJA5/F11R/NCKAP1L/ARHGDIB/GPR65/CORO1A/ARHGEF15/CSF3/MIR21/CCR7/ICAM1/PLEK/TACR1/HCK/SHANK3/RAC2/HCLS1/STAP1/PTGER4/EDN1/TEK/CCL21/WAS	27
GO:0030838	BP	GO:0030838	positive regulation of actin filament polymerization	10/770	94/16778	0.0109338	0.0634762	0.0494304	WIPF3/NCKAP1L/CORO1A/CSF3/CCR7/ICAM1/HCK/RAC2/CCL21/WAS	10
GO:0034340	BP	GO:0034340	response to type I interferon	10/770	94/16778	0.0109338	0.0634762	0.0494304	PTPN6/OASL/NLRC5/IRF8/MIR21/ZBP1/EGR1/IRF4/HLA-A/HLA-B	10
GO:0051348	BP	GO:0051348	negative regulation of transferase activity	23/770	299/16778	0.0110051	0.0636108	0.0495353	LRRTM3/MIR218-1/RGN/PTPRC/PTPN22/DUSP5/SORL1/PTPN6/WARS/CD300A/SOCS3/GADD45B/ZFP36/APOE/CEACAM1/DUSP2/IL1B/LRRC15/DUSP1/TNFAIP3/LYN/TRIB1/FABP4	23
GO:0015721	BP	GO:0015721	bile acid and bile salt transport	5/770	30/16778	0.0110257	0.0636108	0.0495353	AKR1C1/SLC10A4/AQP9/ABCC3/CEACAM1	5
GO:0050716	BP	GO:0050716	positive regulation of interleukin-1 secretion	5/770	30/16778	0.0110257	0.0636108	0.0495353	AIM2/SAA1/NLRP1/ORM2/TLR8	5
GO:0098760	BP	GO:0098760	response to interleukin-7	5/770	30/16778	0.0110257	0.0636108	0.0495353	IL7R/HIST1H3B/HIST1H3I/IL2RG/BTK	5
GO:0098761	BP	GO:0098761	cellular response to interleukin-7	5/770	30/16778	0.0110257	0.0636108	0.0495353	IL7R/HIST1H3B/HIST1H3I/IL2RG/BTK	5
GO:0046777	BP	GO:0046777	protein autophosphorylation	19/770	233/16778	0.0111704	0.0642851	0.0500604	FGFR2/STK33/ERBB4/KIT/MUSK/FGR/RIPK3/GREM1/MAP4K1/HCK/SIK1/STK10/PIM1/GPNMB/LYN/SLA/TEK/PIM2/BTK	19
GO:0050714	BP	GO:0050714	positive regulation of protein secretion	19/770	233/16778	0.0111704	0.0642851	0.0500604	CD2/FGR/PTPN22/AIM2/SAA1/CLEC4E/HCAR2/DOC2B/NLRP1/FFAR2/IL1B/TLR2/PTGER4/CD14/IL6/IL33/ORM2/FCN1/TLR8	19
GO:0061138	BP	GO:0061138	morphogenesis of a branching epithelium	16/770	185/16778	0.0112938	0.0649149	0.0505508	FGFR2/LGR4/PGR/TP63/EYA1/RSPO2/PROX1/ADM/COL4A1/GREM1/CTSH/SOCS3/TGM2/AREG/EDNRA/EDN1	16
GO:0051092	BP	GO:0051092	positive regulation of NF-kappaB transcription factor activity	13/770	139/16778	0.0116065	0.0666291	0.0518857	ROR1/S100A9/S100A12/S100A8/AIM2/CARD16/RIPK3/GREM1/ICAM1/IL1B/ITGB2/TLR2/BTK	13
GO:0002220	BP	GO:0002220	innate immune response activating cell surface receptor signaling pathway	12/770	124/16778	0.0116268	0.0666634	0.0519124	FCER1G/CLEC4A/CLEC4D/MUCL1/CLEC4C/CLEC4E/CLEC7A/PLCG2/ICAM2/FFAR2/LYN/FCN1	12
GO:0032732	BP	GO:0032732	positive regulation of interleukin-1 production	6/770	42/16778	0.0117285	0.0670522	0.0522152	AIM2/SAA1/NLRP1/EGR1/ORM2/TLR8	6
GO:0042136	BP	GO:0042136	neurotransmitter biosynthetic process	10/770	95/16778	0.0117342	0.0670522	0.0522152	MOXD1/RGN/PTGS2/GCH1/ICAM1/KLF2/ACP5/IL1B/ITGB2/EDN1	10
GO:0044070	BP	GO:0044070	regulation of anion transport	9/770	81/16778	0.0117526	0.0670522	0.0522152	ATP1A2/MAP2K6/SLC6A1/PTAFR/CYP4A11/APOE/IL1B/EDN1/SFRP4	9
GO:0046849	BP	GO:0046849	bone remodeling	9/770	81/16778	0.0117526	0.0670522	0.0522152	LGR4/GREM1/ACP5/INPP5D/RAC2/SPP1/ADRB2/TNFAIP3/IL6	9
GO:0002861	BP	GO:0002861	regulation of inflammatory response to antigenic stimulus	4/770	20/16778	0.0118468	0.0671752	0.052311	FCER1G/CCR7/C3/BTK	4
GO:0023058	BP	GO:0023058	adaptation of signaling pathway	4/770	20/16778	0.0118468	0.0671752	0.052311	ADM/APLNR/ARRB2/ADRB2	4
GO:0046697	BP	GO:0046697	decidualization	4/770	20/16778	0.0118468	0.0671752	0.052311	PTGS2/JUNB/LIF/SPP1	4
GO:0048305	BP	GO:0048305	immunoglobulin secretion	4/770	20/16778	0.0118468	0.0671752	0.052311	TNFSF13B/POU2F2/IL6/IL33	4
GO:0072539	BP	GO:0072539	T-helper 17 cell differentiation	4/770	20/16778	0.0118468	0.0671752	0.052311	SLAMF6/MIR21/IRF4/IL6	4
GO:0002551	BP	GO:0002551	mast cell chemotaxis	3/770	11/16778	0.0120477	0.0674874	0.0525541	KIT/PIK3CD/RAC2	3
GO:0043383	BP	GO:0043383	negative T cell selection	3/770	11/16778	0.0120477	0.0674874	0.0525541	CD3E/CCR7/DOCK2	3
GO:0045346	BP	GO:0045346	regulation of MHC class II biosynthetic process	3/770	11/16778	0.0120477	0.0674874	0.0525541	SPI1/CIITA/PF4	3
GO:0045953	BP	GO:0045953	negative regulation of natural killer cell mediated cytotoxicity	3/770	11/16778	0.0120477	0.0674874	0.0525541	ARRB2/LILRB1/CEACAM1	3
GO:0060099	BP	GO:0060099	regulation of phagocytosis, engulfment	3/770	11/16778	0.0120477	0.0674874	0.0525541	NCKAP1L/CD300A/STAP1	3
GO:0060315	BP	GO:0060315	negative regulation of ryanodine-sensitive calcium-release channel activity	3/770	11/16778	0.0120477	0.0674874	0.0525541	TRDN/CASQ2/CLIC2	3
GO:0070391	BP	GO:0070391	response to lipoteichoic acid	3/770	11/16778	0.0120477	0.0674874	0.0525541	TLR2/CD14/TREM2	3
GO:0071223	BP	GO:0071223	cellular response to lipoteichoic acid	3/770	11/16778	0.0120477	0.0674874	0.0525541	TLR2/CD14/TREM2	3
GO:1901550	BP	GO:1901550	regulation of endothelial cell development	3/770	11/16778	0.0120477	0.0674874	0.0525541	CDH5/IL1B/CLDN5	3
GO:1903140	BP	GO:1903140	regulation of establishment of endothelial barrier	3/770	11/16778	0.0120477	0.0674874	0.0525541	CDH5/IL1B/CLDN5	3
GO:0032147	BP	GO:0032147	activation of protein kinase activity	24/770	319/16778	0.0122978	0.0688053	0.0535804	MAP2K6/KIT/GHR/EFNA5/CHI3L1/MAP3K8/DUSP5/SAA1/NCKAP1L/ADCY4/RIPK3/GREM1/MIR21/CD300A/CCL5/GADD45B/C5AR1/MAP4K1/FPR1/SLC11A1/IL1B/CXCR4/ADRB2/STK10	24
GO:0034694	BP	GO:0034694	response to prostaglandin	5/770	31/16778	0.0126613	0.0704745	0.0548802	PRKAA2/CCR7/PTGER4/EDN1/CCL21	5
GO:0035587	BP	GO:0035587	purinergic receptor signaling pathway	5/770	31/16778	0.0126613	0.0704745	0.0548802	PTAFR/P2RX1/GPR171/P2RY10/P2RY8	5
GO:0043368	BP	GO:0043368	positive T cell selection	5/770	31/16778	0.0126613	0.0704745	0.0548802	SLAMF6/CD3D/DOCK2/IRF4/IL6	5
GO:1901021	BP	GO:1901021	positive regulation of calcium ion transmembrane transporter activity	5/770	31/16778	0.0126613	0.0704745	0.0548802	ATP1B1/KCNE2/TRDN/RGN/PLCG2	5
GO:0008016	BP	GO:0008016	regulation of heart contraction	19/770	236/16778	0.0126723	0.0704745	0.0548802	ATP1A2/ATP1B1/ATP1B2/THRA/CACNB4/KCNE2/MYL3/TRDN/CHRM2/CASQ2/GJA5/ADM/ABCC9/GCH1/ATP2A3/EDN1/ITPR3/PIK3CG/CLIC2	19
GO:0006644	BP	GO:0006644	phospholipid metabolic process	32/770	460/16778	0.0129249	0.0717927	0.0559067	PLPPR5/FGFR2/HRASLS5/PLPP2/ERBB4/KIT/PIK3CD/FGR/PIK3C2B/PLPP4/PIK3AP1/PLCB2/PLCG2/PIK3R5/CCR7/LIPG/VAV1/APOC1/FPR2/PLAUR/PLEK/ICOS/INPP5D/GPCPD1/CD86/CD80/PLA2G7/ADGRF5/PIK3CG/LYN/TEK/CCL21	32
GO:0019835	BP	GO:0019835	cytolysis	6/770	43/16778	0.0131158	0.0726789	0.0565969	LYZ/GZMB/LILRB1/APOL1/PF4/GZMA	6
GO:0022602	BP	GO:0022602	ovulation cycle process	6/770	43/16778	0.0131158	0.0726789	0.0565969	PGR/MAP2K6/ROBO2/ARRB2/ADAMTS1/INHBA	6
GO:0097305	BP	GO:0097305	response to alcohol	16/770	189/16778	0.0136479	0.0754898	0.0587858	PRKAA2/FGFR2/S100A8/SPI1/CSF3/CCR7/ICAM1/KLF2/HAMP/TACR1/PTGER4/CD14/INHBA/CCL21/ABCA1/CYBB	16
GO:0002028	BP	GO:0002028	regulation of sodium ion transport	9/770	83/16778	0.0136641	0.0754898	0.0587858	ATP1A2/ATP1B1/CNTN1/ATP1B2/PER1/FXYD5/SIK1/ADRB2/GLRX	9
GO:0034381	BP	GO:0034381	plasma lipoprotein particle clearance	7/770	56/16778	0.0136883	0.0754898	0.0587858	CUBN/VLDLR/APOBR/LIPG/APOE/APOC1/HMOX1	7
GO:0045453	BP	GO:0045453	bone resorption	7/770	56/16778	0.0136883	0.0754898	0.0587858	ACP5/INPP5D/RAC2/SPP1/ADRB2/TNFAIP3/IL6	7
GO:0007498	BP	GO:0007498	mesoderm development	12/770	127/16778	0.0138775	0.0764421	0.0595273	FGFR2/TP63/MEST/EYA1/IKZF3/SECTM1/HCK/EOMES/IKZF1/INHBA/NR4A3/BTK	12
GO:0009713	BP	GO:0009713	catechol-containing compound biosynthetic process	4/770	21/16778	0.0141136	0.0771908	0.0601103	MOXD1/GPR37/GCH1/NR4A2	4
GO:0014829	BP	GO:0014829	vascular smooth muscle contraction	4/770	21/16778	0.0141136	0.0771908	0.0601103	MIR21/P2RX1/EDNRA/EDN1	4
GO:0042423	BP	GO:0042423	catecholamine biosynthetic process	4/770	21/16778	0.0141136	0.0771908	0.0601103	MOXD1/GPR37/GCH1/NR4A2	4
GO:0043950	BP	GO:0043950	positive regulation of cAMP-mediated signaling	4/770	21/16778	0.0141136	0.0771908	0.0601103	PF4/CXCL9/CXCL10/CXCL11	4
GO:0097503	BP	GO:0097503	sialylation	4/770	21/16778	0.0141136	0.0771908	0.0601103	ST6GALNAC5/ST8SIA6/ST6GAL1/ST8SIA4	4
GO:1903306	BP	GO:1903306	negative regulation of regulated secretory pathway	4/770	21/16778	0.0141136	0.0771908	0.0601103	CD84/CD300A/CEACAM1/HMOX1	4
GO:0071241	BP	GO:0071241	cellular response to inorganic substance	15/770	174/16778	0.0142619	0.07791	0.0606704	SYT1/PTGS2/ALOX5AP/FOS/MT1H/MT1G/JUNB/FOSB/MMP9/HMOX1/EDN1/AQP1/RASA4B/FABP4/CYBB	15
GO:0031343	BP	GO:0031343	positive regulation of cell killing	6/770	44/16778	0.014614	0.0795519	0.061949	CADM3/SLAMF6/CD226/VAV1/IL18RAP/STAP1	6
GO:0045646	BP	GO:0045646	regulation of erythrocyte differentiation	6/770	44/16778	0.014614	0.0795519	0.061949	SPI1/NCKAP1L/ZFP36/INPP5D/INHBA/LYN	6
GO:0045824	BP	GO:0045824	negative regulation of innate immune response	6/770	44/16778	0.014614	0.0795519	0.061949	NLRC5/ARRB2/MIR21/LILRB1/CEACAM1/TNFAIP3	6
GO:1902882	BP	GO:1902882	regulation of response to oxidative stress	9/770	84/16778	0.0147019	0.0799361	0.0622482	GPR37/RGN/GCH1/FBLN5/MIR21/MCTP1/VNN1/SOD2/NR4A3	9
GO:0019935	BP	GO:0019935	cyclic-nucleotide-mediated signaling	14/770	159/16778	0.014811	0.0804349	0.0626366	ADM/APLNR/GPR65/ADCY4/S1PR4/APOE/CALCRL/PF4/CXCL9/CXCL10/CXCL11/PTGER4/ADRB2/ABCA1	14
GO:0097306	BP	GO:0097306	cellular response to alcohol	7/770	57/16778	0.0150059	0.0813978	0.0633865	PRKAA2/SPI1/KLF2/PTGER4/INHBA/ABCA1/CYBB	7
GO:0015850	BP	GO:0015850	organic hydroxy compound transport	18/770	224/16778	0.0152422	0.0825587	0.0642904	AKR1C1/SYT1/SLC10A4/ASIC3/FCER1G/SLC16A7/AQP9/ABCC3/P2RX1/LIPG/APOE/APOC1/LILRB1/CEACAM1/SPP1/AQP1/OSBPL3/ABCA1	18
GO:0002693	BP	GO:0002693	positive regulation of cellular extravasation	3/770	12/16778	0.0155232	0.0825587	0.0642904	PTAFR/ICAM1/PLVAP	3
GO:0002716	BP	GO:0002716	negative regulation of natural killer cell mediated immunity	3/770	12/16778	0.0155232	0.0825587	0.0642904	ARRB2/LILRB1/CEACAM1	3
GO:0010248	BP	GO:0010248	establishment or maintenance of transmembrane electrochemical gradient	3/770	12/16778	0.0155232	0.0825587	0.0642904	ATP1A2/ATP1B1/ATP1B2	3
GO:0010819	BP	GO:0010819	regulation of T cell chemotaxis	3/770	12/16778	0.0155232	0.0825587	0.0642904	CCL5/CXCL13/CXCL10	3
GO:0014831	BP	GO:0014831	gastro-intestinal system smooth muscle contraction	3/770	12/16778	0.0155232	0.0825587	0.0642904	KIT/PTAFR/SULF2	3
GO:0031274	BP	GO:0031274	positive regulation of pseudopodium assembly	3/770	12/16778	0.0155232	0.0825587	0.0642904	KIT/CCR7/CCL21	3
GO:0031665	BP	GO:0031665	negative regulation of lipopolysaccharide-mediated signaling pathway	3/770	12/16778	0.0155232	0.0825587	0.0642904	CARD16/TNFAIP3/TRIB1	3
GO:0033700	BP	GO:0033700	phospholipid efflux	3/770	12/16778	0.0155232	0.0825587	0.0642904	APOE/APOC1/ABCA1	3
GO:0034384	BP	GO:0034384	high-density lipoprotein particle clearance	3/770	12/16778	0.0155232	0.0825587	0.0642904	CUBN/LIPG/APOE	3
GO:0042416	BP	GO:0042416	dopamine biosynthetic process	3/770	12/16778	0.0155232	0.0825587	0.0642904	GPR37/GCH1/NR4A2	3
GO:0045779	BP	GO:0045779	negative regulation of bone resorption	3/770	12/16778	0.0155232	0.0825587	0.0642904	INPP5D/TNFAIP3/IL6	3
GO:0060670	BP	GO:0060670	branching involved in labyrinthine layer morphogenesis	3/770	12/16778	0.0155232	0.0825587	0.0642904	FGFR2/ADM/SOCS3	3
GO:0072540	BP	GO:0072540	T-helper 17 cell lineage commitment	3/770	12/16778	0.0155232	0.0825587	0.0642904	SLAMF6/IRF4/IL6	3
GO:0097531	BP	GO:0097531	mast cell migration	3/770	12/16778	0.0155232	0.0825587	0.0642904	KIT/PIK3CD/RAC2	3
GO:1904251	BP	GO:1904251	regulation of bile acid metabolic process	3/770	12/16778	0.0155232	0.0825587	0.0642904	NR1D1/KIT/PROX1	3
GO:1905153	BP	GO:1905153	regulation of membrane invagination	3/770	12/16778	0.0155232	0.0825587	0.0642904	NCKAP1L/CD300A/STAP1	3
GO:0014910	BP	GO:0014910	regulation of smooth muscle cell migration	8/770	71/16778	0.015762	0.0836407	0.065133	MIR218-1/PLAU/SORL1/MIR21/CCL5/TACR1/TRIB1/HAS2	8
GO:0051963	BP	GO:0051963	regulation of synapse assembly	9/770	85/16778	0.0157966	0.0836407	0.065133	LRRTM3/NRXN1/ROBO2/EFNA5/LRRTM2/LRRN3/MUSK/TLR2/SRPX2	9
GO:1901019	BP	GO:1901019	regulation of calcium ion transmembrane transporter activity	9/770	85/16778	0.0157966	0.0836407	0.065133	ATP1A2/ATP1B1/CACNB4/KCNE2/TRDN/RGN/CASQ2/PLCG2/CLIC2	9
GO:0034599	BP	GO:0034599	cellular response to oxidative stress	21/770	275/16778	0.015799	0.0836407	0.065133	GPR37/RGN/NCF2/FOS/GCH1/FBLN5/MIR21/KLF2/IL18RAP/NR4A2/MMP9/HMOX1/NCF4/TNFAIP3/VNN1/SOD2/IL6/AQP1/NR4A3/CYBB/BTK	21
GO:2000514	BP	GO:2000514	regulation of CD4-positive, alpha-beta T cell activation	6/770	45/16778	0.0162271	0.0858091	0.0668216	NCKAP1L/MIR21/CD86/CD80/IRF4/SASH3	6
GO:0031589	BP	GO:0031589	cell-substrate adhesion	23/770	310/16778	0.0163205	0.0859966	0.0669677	EDIL3/EFNA5/VWC2/FREM1/ECM2/CYR61/PLAU/CD44/FERMT3/VWF/FBLN5/GREM1/ITGA11/CORO1A/ITGAL/CCR7/ITGB2/RAC2/MYO1G/ANGPT2/HAS2/TEK/CCL21	23
GO:0030816	BP	GO:0030816	positive regulation of cAMP metabolic process	5/770	33/16778	0.0164079	0.0859966	0.0669677	ADM/PF4/CXCL9/CXCL10/CXCL11	5
GO:0032633	BP	GO:0032633	interleukin-4 production	5/770	33/16778	0.0164079	0.0859966	0.0669677	CD3E/CD86/IRF4/IL33/SASH3	5
GO:0043114	BP	GO:0043114	regulation of vascular permeability	5/770	33/16778	0.0164079	0.0859966	0.0669677	ADM/CEACAM1/CXCR2/TACR1/TEK	5
GO:1900271	BP	GO:1900271	regulation of long-term synaptic potentiation	5/770	33/16778	0.0164079	0.0859966	0.0669677	CALB1/NRGN/APOE/LILRB2/SHANK3	5
GO:1905209	BP	GO:1905209	positive regulation of cardiocyte differentiation	5/770	33/16778	0.0164079	0.0859966	0.0669677	EFNB2/GREM1/ARRB2/HAMP/EDN1	5
GO:0046622	BP	GO:0046622	positive regulation of organ growth	7/770	58/16778	0.0164113	0.0859966	0.0669677	FGFR2/ERBB4/PROX1/HAMP/EDN1/PIM1/SASH3	7
GO:0071277	BP	GO:0071277	cellular response to calcium ion	7/770	58/16778	0.0164113	0.0859966	0.0669677	SYT1/ALOX5AP/FOS/JUNB/FOSB/EDN1/RASA4B	7
GO:0006936	BP	GO:0006936	muscle contraction	25/770	345/16778	0.0165605	0.0862044	0.0671295	ATP1A2/ATP1B1/MAP2K6/KCNE2/MYL3/KIT/TRDN/CHRM2/PTAFR/CASQ2/GJA5/PTGS2/ACTA2/MIR21/P2RX1/CNN1/DYSF/TACR1/CALCRL/SULF2/EDNRA/ADRB2/EDN1/PIK3CG/CLIC2	25
GO:0046718	BP	GO:0046718	viral entry into host cell	11/770	115/16778	0.0165889	0.0862044	0.0671295	F11R/SELPLG/EFNB2/ANPEP/ICAM1/VAMP8/CXCR4/DPP4/CD86/CD80/FCN1	11
GO:0002335	BP	GO:0002335	mature B cell differentiation	4/770	22/16778	0.0166373	0.0862044	0.0671295	GPR183/PLCG2/BCL3/POU2F2	4
GO:0006688	BP	GO:0006688	glycosphingolipid biosynthetic process	4/770	22/16778	0.0166373	0.0862044	0.0671295	ST6GALNAC5/B4GALT6/ST8SIA6/ST8SIA4	4
GO:0009595	BP	GO:0009595	detection of biotic stimulus	4/770	22/16778	0.0166373	0.0862044	0.0671295	TLR2/C4B/TREM2/LY96	4
GO:0010447	BP	GO:0010447	response to acidic pH	4/770	22/16778	0.0166373	0.0862044	0.0671295	ASIC3/CTSS/GPR65/GPR4	4
GO:0045117	BP	GO:0045117	azole transport	4/770	22/16778	0.0166373	0.0862044	0.0671295	VAMP8/EDN1/LYN/BTK	4
GO:0061082	BP	GO:0061082	myeloid leukocyte cytokine production	4/770	22/16778	0.0166373	0.0862044	0.0671295	KIT/FCER1G/HMOX1/NR4A3	4
GO:0072538	BP	GO:0072538	T-helper 17 type immune response	4/770	22/16778	0.0166373	0.0862044	0.0671295	SLAMF6/MIR21/IRF4/IL6	4
GO:2000191	BP	GO:2000191	regulation of fatty acid transport	4/770	22/16778	0.0166373	0.0862044	0.0671295	MAP2K6/CYP4A11/IL1B/EDN1	4
GO:0006836	BP	GO:0006836	neurotransmitter transport	19/770	243/16778	0.0168002	0.0869512	0.067711	ATP1A2/SYT2/SYT1/NRXN1/SLC6A1/FCER1G/TC2N/C2CD4B/DOC2B/P2RX1/LILRB1/VAMP8/MCTP1/EDN1/STX11/SYTL3/AQP1/LYN/BTK	19
GO:0030258	BP	GO:0030258	lipid modification	21/770	277/16778	0.0169995	0.0878844	0.0684377	PLPPR5/FGFR2/PLPP2/ACADL/ERBB4/KIT/PIK3CD/PIK3C2B/PLPP4/PIK3AP1/PIK3R5/VAV1/APOE/APOC1/ICOS/INPP5D/CD86/CD80/PLA2G7/PIK3CG/NR4A3	21
GO:0050805	BP	GO:0050805	negative regulation of synaptic transmission	8/770	72/16778	0.0170434	0.087915	0.0684615	SLC6A1/GRIA1/TNR/PTGS2/PCDH17/LILRB2/IL1B/SHANK3	8
GO:1904035	BP	GO:1904035	regulation of epithelial cell apoptotic process	8/770	72/16778	0.0170434	0.087915	0.0684615	ICAM1/ZFP36/HMOX1/TNFAIP3/IL6/SFRP4/TEK/MIR126	8
GO:1901615	BP	GO:1901615	organic hydroxy compound metabolic process	33/770	488/16778	0.0171248	0.0882368	0.0687122	PRKAA2/AKR1C1/CUBN/NR1D1/SULT1C4/ACADL/ASIP/KIT/BMP5/MOXD1/GPR37/VLDLR/NUDT11/PROX1/PTAFR/CYP4A11/CH25H/SORL1/GCH1/PLCB2/APOBR/ITGAM/PLCG2/APOE/APOC1/PLEK/INPP5D/IL1B/NR4A2/APOL1/SULT1B1/OSBPL3/ABCA1	33
GO:0030260	BP	GO:0030260	entry into host cell	12/770	131/16778	0.0173768	0.0891381	0.0694141	F11R/SELPLG/EFNB2/ANPEP/ICAM1/VAMP8/CXCR4/DPP4/CD86/CD80/CXCL8/FCN1	12
GO:0044409	BP	GO:0044409	entry into host	12/770	131/16778	0.0173768	0.0891381	0.0694141	F11R/SELPLG/EFNB2/ANPEP/ICAM1/VAMP8/CXCR4/DPP4/CD86/CD80/CXCL8/FCN1	12
GO:0051806	BP	GO:0051806	entry into cell of other organism involved in symbiotic interaction	12/770	131/16778	0.0173768	0.0891381	0.0694141	F11R/SELPLG/EFNB2/ANPEP/ICAM1/VAMP8/CXCR4/DPP4/CD86/CD80/CXCL8/FCN1	12
GO:0051828	BP	GO:0051828	entry into other organism involved in symbiotic interaction	12/770	131/16778	0.0173768	0.0891381	0.0694141	F11R/SELPLG/EFNB2/ANPEP/ICAM1/VAMP8/CXCR4/DPP4/CD86/CD80/CXCL8/FCN1	12
GO:0009914	BP	GO:0009914	hormone transport	23/770	312/16778	0.0174749	0.0895417	0.0697283	NR1D1/NRXN1/EFNA5/ADM/UCP2/HCAR2/DOC2B/CCL5/FFAR2/VAMP8/TACR1/IL1B/DPP4/LIF/OSM/SPP1/EDN1/ITPR3/SLC16A10/IL6/INHBA/LYN/BTK	23
GO:0033559	BP	GO:0033559	unsaturated fatty acid metabolic process	10/770	101/16778	0.0174986	0.0895642	0.0697458	AKR1C1/GSTA1/CYP4A11/PTGS2/ALOX5/ALOX5AP/CYP2S1/ACSL1/EDN1/PTGS1	10
GO:1902041	BP	GO:1902041	regulation of extrinsic apoptotic signaling pathway via death domain receptors	7/770	59/16778	0.0179073	0.0914152	0.0711872	BMP5/ATF3/TMC8/ICAM1/HMOX1/TNFSF10/TNFAIP3	7
GO:0008206	BP	GO:0008206	bile acid metabolic process	6/770	46/16778	0.017959	0.0914152	0.0711872	AKR1C1/NR1D1/KIT/PROX1/CH25H/OSBPL3	6
GO:0051353	BP	GO:0051353	positive regulation of oxidoreductase activity	6/770	46/16778	0.017959	0.0914152	0.0711872	RGN/RIPK3/GCH1/APOE/IL1B/EDN1	6
GO:0060421	BP	GO:0060421	positive regulation of heart growth	6/770	46/16778	0.017959	0.0914152	0.0711872	FGFR2/ERBB4/PROX1/HAMP/EDN1/PIM1	6
GO:0086009	BP	GO:0086009	membrane repolarization	6/770	46/16778	0.017959	0.0914152	0.0711872	ATP1A2/ATP1B1/ATP1B2/KCNE2/CASQ2/GJA5	6
GO:0048771	BP	GO:0048771	tissue remodeling	14/770	163/16778	0.0180349	0.0915999	0.071331	LGR4/GJA5/GREM1/ACP5/CEACAM1/INPP5D/TGM2/LIF/RAC2/SPP1/ADRB2/TNFAIP3/IL6/GPNMB	14
GO:0062013	BP	GO:0062013	positive regulation of small molecule metabolic process	14/770	163/16778	0.0180349	0.0915999	0.071331	PRKAA2/NR1D1/RGN/PTAFR/PTGS2/ADM/APOE/IL1B/PF4/CXCL9/CXCL10/CXCL11/HAS2/NR4A3	14
GO:0002702	BP	GO:0002702	positive regulation of production of molecular mediator of immune response	8/770	73/16778	0.018398	0.0932393	0.0726077	FCER1G/CD226/FFAR2/MZB1/IL6/IL33/NR4A3/SASH3	8
GO:0060291	BP	GO:0060291	long-term synaptic potentiation	8/770	73/16778	0.018398	0.0932393	0.0726077	LRRTM2/CALB1/TNR/NRGN/APOE/LILRB2/SHANK3/ITPR3	8
GO:0002369	BP	GO:0002369	T cell cytokine production	5/770	34/16778	0.0185305	0.0932977	0.0726532	CLC/IL18RAP/SLC11A1/IL6/SASH3	5
GO:0032731	BP	GO:0032731	positive regulation of interleukin-1 beta production	5/770	34/16778	0.0185305	0.0932977	0.0726532	AIM2/NLRP1/EGR1/ORM2/TLR8	5
GO:0070232	BP	GO:0070232	regulation of T cell apoptotic process	5/770	34/16778	0.0185305	0.0932977	0.0726532	RIPK3/CCL5/GIMAP8/IDO1/DOCK8	5
GO:0090207	BP	GO:0090207	regulation of triglyceride metabolic process	5/770	34/16778	0.0185305	0.0932977	0.0726532	RGN/APOE/C3/SIK1/PIK3CG	5
GO:0097421	BP	GO:0097421	liver regeneration	5/770	34/16778	0.0185305	0.0932977	0.0726532	RGN/UCP2/HAMP/SULF2/HMOX1	5
GO:1900015	BP	GO:1900015	regulation of cytokine production involved in inflammatory response	5/770	34/16778	0.0185305	0.0932977	0.0726532	PER1/GBP5/MEFV/MIR21/IL1R2	5
GO:0051668	BP	GO:0051668	localization within membrane	11/770	117/16778	0.0186464	0.0937794	0.0730283	ATP1B1/KIF5C/NRXN1/MUSK/CD2/ITGAL/APOE/ITGB2/SHANK3/CMTM8/DOCK2	11
GO:0032535	BP	GO:0032535	regulation of cellular component size	25/770	349/16778	0.0188214	0.0945568	0.0736337	USH1C/PEX11A/EFNA5/WIPF3/SEMA3D/TNR/NCKAP1L/CORO1A/CSF3/CCR7/VAV1/ICAM1/APOE/PLEK/HCK/SHANK3/RAC2/HCLS1/SPP1/IL7R/EDN1/AQP1/CCL21/SEMA4D/WAS	25
GO:0051224	BP	GO:0051224	negative regulation of protein transport	14/770	164/16778	0.0189184	0.0949408	0.0739327	LGR4/PTPN22/SRGN/UCP2/LRRC32/CARD16/LILRB1/IL1R2/IL1B/DERL3/PTGER4/TNFRSF21/IL33/TLR8	14
GO:0055076	BP	GO:0055076	transition metal ion homeostasis	12/770	133/16778	0.0193571	0.0952913	0.0742057	S100A9/S100A8/MT1H/MT1G/TMC8/HAMP/SLC11A1/HMOX1/STEAP4/SLC25A37/SCARA5/ALAS2	12
GO:1905952	BP	GO:1905952	regulation of lipid localization	12/770	133/16778	0.0193571	0.0952913	0.0742057	MAP2K6/MEST/CYP4A11/LIPG/APOE/APOC1/C3/IL1B/SPP1/EDN1/IL6/ABCA1	12
GO:0035588	BP	GO:0035588	G-protein coupled purinergic receptor signaling pathway	4/770	23/16778	0.0194258	0.0952913	0.0742057	PTAFR/GPR171/P2RY10/P2RY8	4
GO:0045940	BP	GO:0045940	positive regulation of steroid metabolic process	4/770	23/16778	0.0194258	0.0952913	0.0742057	NR1D1/APOE/APOC1/IL1B	4
GO:0051043	BP	GO:0051043	regulation of membrane protein ectodomain proteolysis	4/770	23/16778	0.0194258	0.0952913	0.0742057	TNFRSF1B/APOE/IL1B/TIMP4	4
GO:0072170	BP	GO:0072170	metanephric tubule development	4/770	23/16778	0.0194258	0.0952913	0.0742057	LGR4/CALB1/CXCR2/LIF	4
GO:1902991	BP	GO:1902991	regulation of amyloid precursor protein catabolic process	4/770	23/16778	0.0194258	0.0952913	0.0742057	LRRTM3/SORL1/APOE/LYN	4
GO:0051341	BP	GO:0051341	regulation of oxidoreductase activity	9/770	88/16778	0.0194393	0.0952913	0.0742057	RGN/RIPK3/GCH1/MIR21/APOE/IL1B/GZMK/GZMA/EDN1	9
GO:0097006	BP	GO:0097006	regulation of plasma lipoprotein particle levels	9/770	88/16778	0.0194393	0.0952913	0.0742057	CUBN/VLDLR/APOBR/LIPG/APOE/APOC1/HMOX1/PLA2G7/ABCA1	9
GO:0032835	BP	GO:0032835	glomerulus development	7/770	60/16778	0.0194966	0.0952913	0.0742057	LGR4/ACTA2/GPR4/SULF2/EGR1/ANGPT2/TEK	7
GO:0045600	BP	GO:0045600	positive regulation of fat cell differentiation	7/770	60/16778	0.0194966	0.0952913	0.0742057	PTGS2/ZNF385A/CMKLR1/MEDAG/MIR21/METRNL/ZFP36	7
GO:0002834	BP	GO:0002834	regulation of response to tumor cell	3/770	13/16778	0.0195031	0.0952913	0.0742057	CADM3/CD226/CEACAM1	3
GO:0002837	BP	GO:0002837	regulation of immune response to tumor cell	3/770	13/16778	0.0195031	0.0952913	0.0742057	CADM3/CD226/CEACAM1	3
GO:0007171	BP	GO:0007171	activation of transmembrane receptor protein tyrosine kinase activity	3/770	13/16778	0.0195031	0.0952913	0.0742057	EFNA5/GREM1/ADRB2	3
GO:0031272	BP	GO:0031272	regulation of pseudopodium assembly	3/770	13/16778	0.0195031	0.0952913	0.0742057	KIT/CCR7/CCL21	3
GO:0032310	BP	GO:0032310	prostaglandin secretion	3/770	13/16778	0.0195031	0.0952913	0.0742057	MAP2K6/IL1B/EDN1	3
GO:0032966	BP	GO:0032966	negative regulation of collagen biosynthetic process	3/770	13/16778	0.0195031	0.0952913	0.0742057	MIR218-1/CIITA/IL6	3
GO:0033008	BP	GO:0033008	positive regulation of mast cell activation involved in immune response	3/770	13/16778	0.0195031	0.0952913	0.0742057	FCER1G/FGR/VAMP8	3
GO:0035641	BP	GO:0035641	locomotory exploration behavior	3/770	13/16778	0.0195031	0.0952913	0.0742057	TNR/APOE/DPP4	3
GO:0042976	BP	GO:0042976	activation of Janus kinase activity	3/770	13/16778	0.0195031	0.0952913	0.0742057	GHR/CD300A/CCL5	3
GO:0043306	BP	GO:0043306	positive regulation of mast cell degranulation	3/770	13/16778	0.0195031	0.0952913	0.0742057	FCER1G/FGR/VAMP8	3
GO:0045579	BP	GO:0045579	positive regulation of B cell differentiation	3/770	13/16778	0.0195031	0.0952913	0.0742057	NCKAP1L/INPP5D/BTK	3
GO:0060263	BP	GO:0060263	regulation of respiratory burst	3/770	13/16778	0.0195031	0.0952913	0.0742057	IGHA1/RAC2/JCHAIN	3
GO:1903589	BP	GO:1903589	positive regulation of blood vessel endothelial cell proliferation involved in sprouting angiogenesis	3/770	13/16778	0.0195031	0.0952913	0.0742057	APLNR/HMOX1/MIR126	3
GO:2000345	BP	GO:2000345	regulation of hepatocyte proliferation	3/770	13/16778	0.0195031	0.0952913	0.0742057	CEACAM1/SULF2/TNFAIP3	3
GO:0019933	BP	GO:0019933	cAMP-mediated signaling	13/770	149/16778	0.0197273	0.0962623	0.0749618	ADM/APLNR/GPR65/ADCY4/S1PR4/CALCRL/PF4/CXCL9/CXCL10/CXCL11/PTGER4/ADRB2/ABCA1	13
GO:0007156	BP	GO:0007156	homophilic cell adhesion via plasma membrane adhesion molecules	11/770	118/16778	0.0197434	0.0962623	0.0749618	ROBO2/PCDHB5/CDH12/CADM3/CD84/MPZL2/PCDH17/CDH5/CDH19/CD226/CEACAM1	11
GO:0007157	BP	GO:0007157	heterophilic cell-cell adhesion via plasma membrane cell adhesion molecules	6/770	47/16778	0.0198134	0.0965016	0.0751482	CADM3/SELP/SELE/ITGAL/CD226/ICAM1	6
GO:0010876	BP	GO:0010876	lipid localization	26/770	369/16778	0.0202884	0.0987111	0.0768688	PRKAA2/AKR1C1/MAP2K6/SLC10A4/MEST/VLDLR/CYP4A11/SORL1/AQP9/APOBR/ABCC3/LIPG/FFAR2/APOE/APOC1/C3/CEACAM1/IL1B/APOL1/SPP1/ACSL1/EDN1/IL6/OSBPL3/INHBA/ABCA1	26
GO:0001763	BP	GO:0001763	morphogenesis of a branching structure	16/770	198/16778	0.0203366	0.0988419	0.0769706	FGFR2/LGR4/PGR/TP63/EYA1/RSPO2/PROX1/ADM/COL4A1/GREM1/CTSH/SOCS3/TGM2/AREG/EDNRA/EDN1	16
GO:0030219	BP	GO:0030219	megakaryocyte differentiation	9/770	89/16778	0.0207785	0.100883	0.0785602	KIT/HIST1H4D/PTPN6/NFE2/ZNF385A/PF4/HIST1H3B/HIST1H3I/NR4A3	9
GO:0070266	BP	GO:0070266	necroptotic process	5/770	35/16778	0.0208261	0.100883	0.0785602	BIRC3/RIPK3/MLKL/CD14/LY96	5
GO:0046879	BP	GO:0046879	hormone secretion	22/770	300/16778	0.02087	0.100883	0.0785602	NR1D1/NRXN1/EFNA5/ADM/UCP2/HCAR2/DOC2B/CCL5/FFAR2/VAMP8/TACR1/IL1B/DPP4/LIF/OSM/SPP1/EDN1/ITPR3/IL6/INHBA/LYN/BTK	22
GO:0032479	BP	GO:0032479	regulation of type I interferon production	11/770	119/16778	0.0208874	0.100883	0.0785602	PTPN22/NLRC5/PLCG2/MIR21/LILRB1/LILRA4/ZBP1/TLR2/CD14/TNFAIP3/TLR8	11
GO:0042476	BP	GO:0042476	odontogenesis	11/770	119/16778	0.0208874	0.100883	0.0785602	FGFR2/MMP20/WDR72/TP63/OSR2/RSPO2/CSF3R/ADM/EDN1/AQP1/INHBA	11
GO:0051592	BP	GO:0051592	response to calcium ion	11/770	119/16778	0.0208874	0.100883	0.0785602	SYT1/SLC6A1/CASQ2/ALOX5AP/FOS/JUNB/FOSB/DUSP1/EDN1/ITPR3/RASA4B	11
GO:0002698	BP	GO:0002698	negative regulation of immune effector process	10/770	104/16778	0.0210606	0.101613	0.0791289	PTPRC/CD84/PTPN6/ARRB2/CD300A/LILRB1/CEACAM1/HMOX1/IL7R/IL33	10
GO:0071236	BP	GO:0071236	cellular response to antibiotic	12/770	135/16778	0.0215011	0.103631	0.0806998	EFNA5/GPR37/SPI1/MIR21/KLF2/IL18RAP/EGR1/TNFAIP3/IL6/AQP1/NR4A3/CYBB	12
GO:2001242	BP	GO:2001242	regulation of intrinsic apoptotic signaling pathway	13/770	151/16778	0.0217663	0.104389	0.0812902	FIGNL1/S100A9/S100A8/PTGS2/CD44/ZNF385A/RIPK3/BCL2A1/MIR21/PLAUR/MMP9/VNN1/SOD2	13
GO:0032890	BP	GO:0032890	regulation of organic acid transport	6/770	48/16778	0.0217938	0.104389	0.0812902	ATP1A2/MAP2K6/SLC6A1/CYP4A11/IL1B/EDN1	6
GO:0045806	BP	GO:0045806	negative regulation of endocytosis	6/770	48/16778	0.0217938	0.104389	0.0812902	LRRTM2/CD300A/APOC1/LILRB1/TLR2/MCTP1	6
GO:0060711	BP	GO:0060711	labyrinthine layer development	6/770	48/16778	0.0217938	0.104389	0.0812902	FGFR2/BMP5/CYR61/ADM/SOCS3/JUNB	6
GO:0070231	BP	GO:0070231	T cell apoptotic process	6/770	48/16778	0.0217938	0.104389	0.0812902	RIPK3/CCL5/CLC/GIMAP8/IDO1/DOCK8	6
GO:1902883	BP	GO:1902883	negative regulation of response to oxidative stress	6/770	48/16778	0.0217938	0.104389	0.0812902	GPR37/MIR21/MCTP1/VNN1/SOD2/NR4A3	6
GO:0032606	BP	GO:0032606	type I interferon production	11/770	120/16778	0.0220795	0.105648	0.0822707	PTPN22/NLRC5/PLCG2/MIR21/LILRB1/LILRA4/ZBP1/TLR2/CD14/TNFAIP3/TLR8	11
GO:0046488	BP	GO:0046488	phosphatidylinositol metabolic process	17/770	217/16778	0.0224709	0.10704	0.083355	FGFR2/ERBB4/KIT/PIK3CD/PIK3C2B/PIK3AP1/PLCG2/PIK3R5/VAV1/FPR2/PLAUR/PLEK/ICOS/INPP5D/CD86/CD80/PIK3CG	17
GO:0001783	BP	GO:0001783	B cell apoptotic process	4/770	24/16778	0.0224861	0.10704	0.083355	HSH2D/TNFRSF21/LYN/BTK	4
GO:0010996	BP	GO:0010996	response to auditory stimulus	4/770	24/16778	0.0224861	0.10704	0.083355	NRXN1/TACR1/SHANK3/CXCL10	4
GO:0034695	BP	GO:0034695	response to prostaglandin E	4/770	24/16778	0.0224861	0.10704	0.083355	PRKAA2/CCR7/PTGER4/CCL21	4
GO:0055094	BP	GO:0055094	response to lipoprotein particle	4/770	24/16778	0.0224861	0.10704	0.083355	FCER1G/APOE/ITGB2/ABCA1	4
GO:0060047	BP	GO:0060047	heart contraction	20/770	268/16778	0.0226751	0.107829	0.083969	ATP1A2/ATP1B1/ATP1B2/THRA/MAP2K6/CACNB4/KCNE2/MYL3/TRDN/CHRM2/CASQ2/GJA5/ADM/ABCC9/GCH1/ATP2A3/EDN1/ITPR3/PIK3CG/CLIC2	20
GO:1904950	BP	GO:1904950	negative regulation of establishment of protein localization	14/770	168/16778	0.0227832	0.108232	0.084283	LGR4/PTPN22/SRGN/UCP2/LRRC32/CARD16/LILRB1/IL1R2/IL1B/DERL3/PTGER4/TNFRSF21/IL33/TLR8	14
GO:1900407	BP	GO:1900407	regulation of cellular response to oxidative stress	8/770	76/16778	0.0229218	0.108778	0.0847085	GPR37/RGN/GCH1/FBLN5/MIR21/VNN1/SOD2/NR4A3	8
GO:0019915	BP	GO:0019915	lipid storage	7/770	62/16778	0.0229659	0.108876	0.0847846	MEST/FFAR2/APOE/C3/IL1B/IL6/ABCA1	7
GO:0023061	BP	GO:0023061	signal release	29/770	427/16778	0.0231111	0.109452	0.0852332	SYT2/SYT1/NR1D1/NRXN1/EFNA5/ADM/UCP2/HCAR2/TC2N/C2CD4B/DOC2B/CCL5/FFAR2/VAMP8/TACR1/IL1B/DPP4/LIF/OSM/SPP1/MCTP1/EDN1/ITPR3/STX11/SYTL3/IL6/INHBA/LYN/BTK	29
GO:0042092	BP	GO:0042092	type 2 immune response	5/770	36/16778	0.0232996	0.11012	0.0857528	BCL3/CD86/IL6/IDO1/IL33	5
GO:0042417	BP	GO:0042417	dopamine metabolic process	5/770	36/16778	0.0232996	0.11012	0.0857528	MOXD1/GPR37/GCH1/ITGAM/NR4A2	5
GO:0071901	BP	GO:0071901	negative regulation of protein serine/threonine kinase activity	12/770	137/16778	0.0238161	0.111678	0.0869666	MIR218-1/PTPN22/DUSP5/SORL1/PTPN6/CD300A/APOE/DUSP2/IL1B/DUSP1/TNFAIP3/LYN	12
GO:0003044	BP	GO:0003044	regulation of systemic arterial blood pressure mediated by a chemical signal	6/770	49/16778	0.0239035	0.111678	0.0869666	GJA5/TACR1/CPA3/ADRB2/EDN1/SOD2	6
GO:0043113	BP	GO:0043113	receptor clustering	6/770	49/16778	0.0239035	0.111678	0.0869666	NRXN1/MUSK/ITGAL/APOE/ITGB2/SHANK3	6
GO:1903428	BP	GO:1903428	positive regulation of reactive oxygen species biosynthetic process	6/770	49/16778	0.0239035	0.111678	0.0869666	PTGS2/ICAM1/KLF2/IL1B/ITGB2/EDN1	6
GO:0002689	BP	GO:0002689	negative regulation of leukocyte chemotaxis	3/770	14/16778	0.0239914	0.111678	0.0869666	GREM1/CCL2/STAP1	3
GO:0010713	BP	GO:0010713	negative regulation of collagen metabolic process	3/770	14/16778	0.0239914	0.111678	0.0869666	MIR218-1/CIITA/IL6	3
GO:0020027	BP	GO:0020027	hemoglobin metabolic process	3/770	14/16778	0.0239914	0.111678	0.0869666	AHSP/INHBA/ALAS2	3
GO:0030007	BP	GO:0030007	cellular potassium ion homeostasis	3/770	14/16778	0.0239914	0.111678	0.0869666	ATP1A2/ATP1B1/ATP1B2	3
GO:0032495	BP	GO:0032495	response to muramyl dipeptide	3/770	14/16778	0.0239914	0.111678	0.0869666	PTPN22/NLRP1/TNFAIP3	3
GO:0032930	BP	GO:0032930	positive regulation of superoxide anion generation	3/770	14/16778	0.0239914	0.111678	0.0869666	ITGAM/FPR2/ITGB2	3
GO:0036376	BP	GO:0036376	sodium ion export across plasma membrane	3/770	14/16778	0.0239914	0.111678	0.0869666	ATP1A2/ATP1B1/ATP1B2	3
GO:0046348	BP	GO:0046348	amino sugar catabolic process	3/770	14/16778	0.0239914	0.111678	0.0869666	CHI3L2/NPL/CHI3L1	3
GO:0051280	BP	GO:0051280	negative regulation of release of sequestered calcium ion into cytosol	3/770	14/16778	0.0239914	0.111678	0.0869666	TRDN/CASQ2/CLIC2	3
GO:0060712	BP	GO:0060712	spongiotrophoblast layer development	3/770	14/16778	0.0239914	0.111678	0.0869666	ADM/SOCS3/LIF	3
GO:0072109	BP	GO:0072109	glomerular mesangium development	3/770	14/16778	0.0239914	0.111678	0.0869666	ACTA2/GPR4/EGR1	3
GO:0140029	BP	GO:0140029	exocytic process	8/770	77/16778	0.0245896	0.114348	0.0890454	FCER1G/P2RX1/STXBP2/PLEK/VAMP8/STX11/LYN/BTK	8
GO:0008202	BP	GO:0008202	steroid metabolic process	22/770	305/16778	0.0246155	0.114353	0.0890497	PRKAA2/AKR1C1/CUBN/NR1D1/ACADL/KIT/BMP5/VLDLR/PROX1/CH25H/ADM/SORL1/APOBR/APOE/APOC1/IL1B/APOL1/SPP1/SULT1B1/EGR1/OSBPL3/ABCA1	22
GO:0046686	BP	GO:0046686	response to cadmium ion	7/770	63/16778	0.0248508	0.115331	0.0898107	KIT/FOS/MT1H/MT1G/MMP9/HMOX1/CYBB	7
GO:0003015	BP	GO:0003015	heart process	20/770	271/16778	0.0251705	0.116697	0.090875	ATP1A2/ATP1B1/ATP1B2/THRA/MAP2K6/CACNB4/KCNE2/MYL3/TRDN/CHRM2/CASQ2/GJA5/ADM/ABCC9/GCH1/ATP2A3/EDN1/ITPR3/PIK3CG/CLIC2	20
GO:0015849	BP	GO:0015849	organic acid transport	22/770	306/16778	0.0254229	0.117632	0.0916027	PRKAA2/ATP1A2/AKR1C1/SYT1/SLC38A4/MAP2K6/SLC7A10/SLC38A11/SLC6A1/SLC10A4/CYP4A11/SLC16A7/AQP9/SLC7A5/ABCC3/SLC16A6/APOE/CEACAM1/IL1B/ACSL1/EDN1/SLC16A10	22
GO:0046942	BP	GO:0046942	carboxylic acid transport	22/770	306/16778	0.0254229	0.117632	0.0916027	PRKAA2/ATP1A2/AKR1C1/SYT1/SLC38A4/MAP2K6/SLC7A10/SLC38A11/SLC6A1/SLC10A4/CYP4A11/SLC16A7/AQP9/SLC7A5/ABCC3/SLC16A6/APOE/CEACAM1/IL1B/ACSL1/EDN1/SLC16A10	22
GO:0050926	BP	GO:0050926	regulation of positive chemotaxis	4/770	25/16778	0.0258237	0.119367	0.0929538	IL16/CCR4/CXCL8/ANGPT2	4
GO:0001704	BP	GO:0001704	formation of primary germ layer	11/770	123/16778	0.0259544	0.119851	0.0933312	FGFR2/EYA1/DUSP5/DUSP2/MMP9/ITGB2/EOMES/DUSP1/COL12A1/INHBA/NR4A3	11
GO:0007584	BP	GO:0007584	response to nutrient	16/770	204/16778	0.0260201	0.119897	0.0933664	SELL/PTGS2/CD3E/P2RX1/LIPG/HAMP/KYNU/IL1B/HMOX1/SPP1/CXCL10/ACSL1/C2/PIM1/ABCA1/CYBB	16
GO:1901214	BP	GO:1901214	regulation of neuron death	20/770	272/16778	0.0260471	0.119897	0.0933664	TOX3/TP63/CNTFR/BTG2/SORL1/EFNB2/FOS/CORO1A/ITGAM/CCL2/CSF3/CCL5/APOE/C5AR1/NR4A2/HMOX1/EGR1/SOD2/GPNMB/NR4A3	20
GO:0009620	BP	GO:0009620	response to fungus	6/770	50/16778	0.0261456	0.119897	0.0933664	S100A9/S100A12/S100A8/HAMP/GNLY/BTK	6
GO:0034113	BP	GO:0034113	heterotypic cell-cell adhesion	6/770	50/16778	0.0261456	0.119897	0.0933664	CD2/CD44/ITGAX/LILRB2/IL1B/ITGB2	6
GO:0045933	BP	GO:0045933	positive regulation of muscle contraction	6/770	50/16778	0.0261456	0.119897	0.0933664	KIT/PTAFR/PTGS2/MIR21/TACR1/EDN1	6
GO:0055078	BP	GO:0055078	sodium ion homeostasis	6/770	50/16778	0.0261456	0.119897	0.0933664	ATP1A2/ATP1B1/ATP1B2/CYP4A11/TACR1/EDN1	6
GO:0055081	BP	GO:0055081	anion homeostasis	6/770	50/16778	0.0261456	0.119897	0.0933664	PRKAA2/LIPG/APOE/GPCPD1/SFRP4/ABCA1	6
GO:0070997	BP	GO:0070997	neuron death	22/770	307/16778	0.0262504	0.120258	0.0936479	TOX3/TP63/CNTFR/BTG2/SORL1/EFNB2/FOS/CORO1A/ITGAM/CCL2/CSF3/NLRP1/CCL5/APOE/C5AR1/NR4A2/HMOX1/EGR1/TNFRSF21/SOD2/GPNMB/NR4A3	22
GO:0051656	BP	GO:0051656	establishment of organelle localization	29/770	432/16778	0.0264516	0.12106	0.0942722	SYT2/SYT1/KIF5C/ASIP/KIT/GRIA1/PIK3CD/FCER1G/FGR/CD84/TC2N/SERPINA1/NUSAP1/C2CD4B/LAT/CD300A/DOC2B/STXBP2/ADGRE2/VAMP8/HMOX1/RAC2/AREG/STX11/SYTL3/PIK3CG/LYN/NR4A3/BTK	29
GO:0033077	BP	GO:0033077	T cell differentiation in thymus	7/770	64/16778	0.026839	0.122711	0.0955584	CD3E/CD3D/RIPK3/CCR7/IL7R/DOCK2/VNN1	7
GO:0003012	BP	GO:0003012	muscle system process	29/770	433/16778	0.0271625	0.124068	0.0966147	ATP1A2/ATP1B1/MAP2K6/KCNE2/MYL3/KIT/TRDN/CHRM2/PTAFR/CASQ2/GJA5/PTGS2/ACTA2/MIR21/P2RX1/CNN1/HAMP/DYSF/TACR1/IL1B/CALCRL/SULF2/HMOX1/EDNRA/ADRB2/EDN1/PIK3CG/NR4A3/CLIC2	29
GO:0007492	BP	GO:0007492	endoderm development	8/770	79/16778	0.0281762	0.128318	0.0999247	DUSP5/DUSP2/MMP9/ITGB2/EOMES/DUSP1/COL12A1/INHBA	8
GO:0014909	BP	GO:0014909	smooth muscle cell migration	8/770	79/16778	0.0281762	0.128318	0.0999247	MIR218-1/PLAU/SORL1/MIR21/CCL5/TACR1/TRIB1/HAS2	8
GO:0045921	BP	GO:0045921	positive regulation of exocytosis	8/770	79/16778	0.0281762	0.128318	0.0999247	SYT1/FCER1G/FGR/PTAFR/ITGAM/DOC2B/VAMP8/ITGB2	8
GO:0002474	BP	GO:0002474	antigen processing and presentation of peptide antigen via MHC class I	9/770	94/16778	0.0284826	0.128846	0.100335	FCGR1A/FCER1G/NCF2/IFI30/VAMP8/NCF4/HLA-A/HLA-B/CYBB	9
GO:0030195	BP	GO:0030195	negative regulation of blood coagulation	6/770	51/16778	0.0285231	0.128846	0.100335	PLAU/APOE/CEACAM1/PLAUR/FAP/EDN1	6
GO:1900047	BP	GO:1900047	negative regulation of hemostasis	6/770	51/16778	0.0285231	0.128846	0.100335	PLAU/APOE/CEACAM1/PLAUR/FAP/EDN1	6
GO:0042088	BP	GO:0042088	T-helper 1 type immune response	5/770	38/16778	0.0287963	0.128846	0.100335	BCL3/IL18RAP/SLC11A1/CD80/IL33	5
GO:0050832	BP	GO:0050832	defense response to fungus	5/770	38/16778	0.0287963	0.128846	0.100335	S100A9/S100A12/S100A8/HAMP/GNLY	5
GO:0051281	BP	GO:0051281	positive regulation of release of sequestered calcium ion into cytosol	5/770	38/16778	0.0287963	0.128846	0.100335	TRDN/APLNR/CXCL9/CXCL10/CXCL11	5
GO:0055069	BP	GO:0055069	zinc ion homeostasis	5/770	38/16778	0.0287963	0.128846	0.100335	S100A9/S100A8/MT1H/MT1G/TMC8	5
GO:1902042	BP	GO:1902042	negative regulation of extrinsic apoptotic signaling pathway via death domain receptors	5/770	38/16778	0.0287963	0.128846	0.100335	BMP5/ICAM1/HMOX1/TNFSF10/TNFAIP3	5
GO:0045670	BP	GO:0045670	regulation of osteoclast differentiation	7/770	65/16778	0.0289327	0.128846	0.100335	LRRC17/FOS/LILRB1/LILRB4/LILRB3/INPP5D/CCR1	7
GO:0008643	BP	GO:0008643	carbohydrate transport	12/770	141/16778	0.0289876	0.128846	0.100335	ITLN1/SLC37A2/SLC2A3/AQP9/C3/IL1B/EDNRA/PPBP/MZB1/AQP1/NR4A3/MIR223	12
GO:0002295	BP	GO:0002295	T-helper cell lineage commitment	3/770	15/16778	0.0289882	0.128846	0.100335	SLAMF6/IRF4/IL6	3
GO:0006837	BP	GO:0006837	serotonin transport	3/770	15/16778	0.0289882	0.128846	0.100335	FCER1G/P2RX1/LILRB1	3
GO:0015671	BP	GO:0015671	oxygen transport	3/770	15/16778	0.0289882	0.128846	0.100335	HBD/HBM/HBQ1	3
GO:0031269	BP	GO:0031269	pseudopodium assembly	3/770	15/16778	0.0289882	0.128846	0.100335	KIT/CCR7/CCL21	3
GO:0032645	BP	GO:0032645	regulation of granulocyte macrophage colony-stimulating factor production	3/770	15/16778	0.0289882	0.128846	0.100335	CD84/IL1B/CD80	3
GO:0033033	BP	GO:0033033	negative regulation of myeloid cell apoptotic process	3/770	15/16778	0.0289882	0.128846	0.100335	FCER1G/CCL5/CXCR2	3
GO:0034616	BP	GO:0034616	response to laminar fluid shear stress	3/770	15/16778	0.0289882	0.128846	0.100335	KLF2/MIR126/ABCA1	3
GO:0035855	BP	GO:0035855	megakaryocyte development	3/770	15/16778	0.0289882	0.128846	0.100335	KIT/PTPN6/ZNF385A	3
GO:0045408	BP	GO:0045408	regulation of interleukin-6 biosynthetic process	3/770	15/16778	0.0289882	0.128846	0.100335	PTAFR/INPP5D/IL1B	3
GO:0045986	BP	GO:0045986	negative regulation of smooth muscle contraction	3/770	15/16778	0.0289882	0.128846	0.100335	PTGS2/CALCRL/ADRB2	3
GO:0051044	BP	GO:0051044	positive regulation of membrane protein ectodomain proteolysis	3/770	15/16778	0.0289882	0.128846	0.100335	TNFRSF1B/APOE/IL1B	3
GO:0051284	BP	GO:0051284	positive regulation of sequestering of calcium ion	3/770	15/16778	0.0289882	0.128846	0.100335	TRDN/CASQ2/CLIC2	3
GO:0071599	BP	GO:0071599	otic vesicle development	3/770	15/16778	0.0289882	0.128846	0.100335	FGFR2/EYA1/PROX1	3
GO:0097106	BP	GO:0097106	postsynaptic density organization	3/770	15/16778	0.0289882	0.128846	0.100335	NRXN1/LILRB2/SHANK3	3
GO:0099084	BP	GO:0099084	postsynaptic specialization organization	3/770	15/16778	0.0289882	0.128846	0.100335	NRXN1/LILRB2/SHANK3	3
GO:0009649	BP	GO:0009649	entrainment of circadian clock	4/770	26/16778	0.0294429	0.130241	0.101422	PER3/PER1/ARNTL2/SIK1	4
GO:0010882	BP	GO:0010882	regulation of cardiac muscle contraction by calcium ion signaling	4/770	26/16778	0.0294429	0.130241	0.101422	ATP1A2/ATP1B1/CASQ2/CLIC2	4
GO:0035025	BP	GO:0035025	positive regulation of Rho protein signal transduction	4/770	26/16778	0.0294429	0.130241	0.101422	GPR65/GPR4/P2RY10/P2RY8	4
GO:0050718	BP	GO:0050718	positive regulation of interleukin-1 beta secretion	4/770	26/16778	0.0294429	0.130241	0.101422	AIM2/NLRP1/ORM2/TLR8	4
GO:0071402	BP	GO:0071402	cellular response to lipoprotein particle stimulus	4/770	26/16778	0.0294429	0.130241	0.101422	FCER1G/APOE/ITGB2/ABCA1	4
GO:0045844	BP	GO:0045844	positive regulation of striated muscle tissue development	8/770	80/16778	0.0300986	0.132887	0.103483	FGFR2/ERBB4/EFNB2/GREM1/ARRB2/HAMP/EDN1/PIM1	8
GO:0048636	BP	GO:0048636	positive regulation of muscle organ development	8/770	80/16778	0.0300986	0.132887	0.103483	FGFR2/ERBB4/EFNB2/GREM1/ARRB2/HAMP/EDN1/PIM1	8
GO:1904019	BP	GO:1904019	epithelial cell apoptotic process	9/770	95/16778	0.0302354	0.133364	0.103854	ICAM1/ZFP36/HMOX1/TNFAIP3/IL6/PIK3CG/SFRP4/TEK/MIR126	9
GO:0043271	BP	GO:0043271	negative regulation of ion transport	12/770	142/16778	0.0303983	0.133955	0.104314	ATP1A2/KCNE2/TRDN/CASQ2/PTGS2/ICAM1/HAMP/LILRB1/LILRB2/MMP9/SFRP4/CLIC2	12
GO:0001885	BP	GO:0001885	endothelial cell development	6/770	52/16778	0.0310386	0.136647	0.10641	F11R/CDH5/ICAM1/IL1B/SOX18/CLDN5	6
GO:0030866	BP	GO:0030866	cortical actin cytoskeleton organization	5/770	39/16778	0.0318268	0.139983	0.109008	WIPF3/NCKAP1L/FMNL1/PLEK/WAS	5
GO:1901863	BP	GO:1901863	positive regulation of muscle tissue development	8/770	81/16778	0.0321091	0.141058	0.109845	FGFR2/ERBB4/EFNB2/GREM1/ARRB2/HAMP/EDN1/PIM1	8
GO:0007517	BP	GO:0007517	muscle organ development	26/770	385/16778	0.0321321	0.141058	0.109845	FGFR2/GSC/HLF/ERBB4/NR1D2/MYL3/CNTFR/BTG2/ATF3/PROX1/TAGLN/TEAD4/EFNB2/FOS/GREM1/ITGA11/ARRB2/HAMP/GPCPD1/LIF/EOMES/CXCL10/EGR1/EDN1/PIM1/VGLL2	26
GO:0110053	BP	GO:0110053	regulation of actin filament organization	18/770	244/16778	0.032572	0.142854	0.111244	WIPF3/NCKAP1L/GPR65/CORO1A/ARHGEF15/CSF3/MIR21/CCR7/ICAM1/PLEK/TACR1/HCK/SHANK3/RAC2/HCLS1/PTGER4/CCL21/WAS	18
GO:0040013	BP	GO:0040013	negative regulation of locomotion	23/770	332/16778	0.0328656	0.143733	0.111928	ERBB4/ROBO2/MIR218-1/BMP5/SEMA3D/RGN/ARHGDIB/GREM1/CCL2/MIR21/CD300A/APOE/HMOX1/STAP1/CXCL13/PTGER4/MCTP1/TRIB1/ANGPT2/IL33/CCL21/SEMA4D/WAS	23
GO:0050804	BP	GO:0050804	modulation of chemical synaptic transmission	23/770	332/16778	0.0328656	0.143733	0.111928	ATP1A2/SYT1/NRXN1/CNTN4/SLC6A1/KIT/GRIA1/LRRTM2/CALB1/TNR/PTGS2/NRGN/PCDH17/ARRB2/APOE/LILRB2/TACR1/IL1B/SHANK3/ADRB2/MCTP1/EDN1/ITPR3	23
GO:0099177	BP	GO:0099177	regulation of trans-synaptic signaling	23/770	332/16778	0.0328656	0.143733	0.111928	ATP1A2/SYT1/NRXN1/CNTN4/SLC6A1/KIT/GRIA1/LRRTM2/CALB1/TNR/PTGS2/NRGN/PCDH17/ARRB2/APOE/LILRB2/TACR1/IL1B/SHANK3/ADRB2/MCTP1/EDN1/ITPR3	23
GO:0001773	BP	GO:0001773	myeloid dendritic cell activation	4/770	27/16778	0.0333472	0.145564	0.113354	CD2/SPI1/DOCK2/IRF4	4
GO:0072207	BP	GO:0072207	metanephric epithelium development	4/770	27/16778	0.0333472	0.145564	0.113354	LGR4/CALB1/CXCR2/LIF	4
GO:0021879	BP	GO:0021879	forebrain neuron differentiation	6/770	53/16778	0.0336946	0.146755	0.114282	FGFR2/ERBB4/ROBO2/PROX1/SHANK3/INHBA	6
GO:0030801	BP	GO:0030801	positive regulation of cyclic nucleotide metabolic process	6/770	53/16778	0.0336946	0.146755	0.114282	ADM/APOE/PF4/CXCL9/CXCL10/CXCL11	6
GO:0007411	BP	GO:0007411	axon guidance	18/770	245/16778	0.0337153	0.146755	0.114282	GFRA1/KIF5C/NRXN1/CNTN4/ROBO2/GAP43/UNC5C/EFNA5/SEMA3D/VLDLR/PIK3CD/TNR/PLXNC1/EFNB2/CXCR4/SHANK3/NR4A3/SEMA4D	18
GO:0015696	BP	GO:0015696	ammonium transport	9/770	97/16778	0.0339637	0.147449	0.114822	SYT1/FCER1G/P2RX1/LILRB1/VAMP8/EDN1/AQP1/LYN/BTK	9
GO:0042752	BP	GO:0042752	regulation of circadian rhythm	9/770	97/16778	0.0339637	0.147449	0.114822	PER3/PRKAA2/PER1/NR1D1/NR1D2/PROX1/ARNTL2/TOP2A/SIK1	9
GO:0032412	BP	GO:0032412	regulation of ion transmembrane transporter activity	17/770	228/16778	0.0339702	0.147449	0.114822	ATP1A2/ATP1B1/ATP1B2/CACNB4/KCNE2/TRDN/RGN/PTAFR/CASQ2/CTSS/PLCG2/FXYD5/MMP9/SHANK3/ADRB2/GLRX/CLIC2	17
GO:0050807	BP	GO:0050807	regulation of synapse organization	13/770	161/16778	0.0343794	0.147901	0.115174	LRRTM3/NRXN1/ROBO2/EFNA5/LRRTM2/LRRN3/MUSK/ARHGEF15/APOE/LILRB2/SHANK3/TLR2/SRPX2	13
GO:0002418	BP	GO:0002418	immune response to tumor cell	3/770	16/16778	0.0344899	0.147901	0.115174	CADM3/CD226/CEACAM1	3
GO:0007158	BP	GO:0007158	neuron cell-cell adhesion	3/770	16/16778	0.0344899	0.147901	0.115174	NRXN1/CNTN4/TNR	3
GO:0015732	BP	GO:0015732	prostaglandin transport	3/770	16/16778	0.0344899	0.147901	0.115174	MAP2K6/IL1B/EDN1	3
GO:0019372	BP	GO:0019372	lipoxygenase pathway	3/770	16/16778	0.0344899	0.147901	0.115174	PTGS2/ALOX5/ALOX5AP	3
GO:0030502	BP	GO:0030502	negative regulation of bone mineralization	3/770	16/16778	0.0344899	0.147901	0.115174	SRGN/GREM1/CCR1	3
GO:0031268	BP	GO:0031268	pseudopodium organization	3/770	16/16778	0.0344899	0.147901	0.115174	KIT/CCR7/CCL21	3
GO:0032488	BP	GO:0032488	Cdc42 protein signal transduction	3/770	16/16778	0.0344899	0.147901	0.115174	APOE/ABCA1/WAS	3
GO:0032604	BP	GO:0032604	granulocyte macrophage colony-stimulating factor production	3/770	16/16778	0.0344899	0.147901	0.115174	CD84/IL1B/CD80	3
GO:0043373	BP	GO:0043373	CD4-positive, alpha-beta T cell lineage commitment	3/770	16/16778	0.0344899	0.147901	0.115174	SLAMF6/IRF4/IL6	3
GO:0045072	BP	GO:0045072	regulation of interferon-gamma biosynthetic process	3/770	16/16778	0.0344899	0.147901	0.115174	LILRB1/INHBA/TLR8	3
GO:0045717	BP	GO:0045717	negative regulation of fatty acid biosynthetic process	3/770	16/16778	0.0344899	0.147901	0.115174	ACADL/APOC1/CEACAM1	3
GO:0140131	BP	GO:0140131	positive regulation of lymphocyte chemotaxis	3/770	16/16778	0.0344899	0.147901	0.115174	CCL4/CCL5/CXCL13	3
GO:0044089	BP	GO:0044089	positive regulation of cellular component biogenesis	32/770	498/16778	0.0348569	0.14931	0.116271	PLPPR5/LRRTM3/NRXN1/KIT/EFNA5/LRRTM2/WIPF3/LRRN3/PROX1/GBP5/AIM2/NCKAP1L/LCP1/GPR65/WARS/CORO1A/IRF8/ARHGEF15/CSF3/CCR7/ICAM1/PLEK/TACR1/HCK/RAC2/CXCL13/JCHAIN/EDN1/TEK/CCL21/WAS/SRPX2	32
GO:0045667	BP	GO:0045667	regulation of osteoblast differentiation	10/770	113/16778	0.0348831	0.14931	0.116271	FGFR2/TP63/CYR61/IL6R/GREM1/MIR21/AREG/IL6/SEMA4D/HEMGN	10
GO:0001659	BP	GO:0001659	temperature homeostasis	5/770	40/16778	0.0350492	0.14933	0.116287	NR1D1/ACADL/PTGS2/IL1B/ADRB2	5
GO:0002833	BP	GO:0002833	positive regulation of response to biotic stimulus	5/770	40/16778	0.0350492	0.14933	0.116287	CADM3/CD226/CD180/LY86/LY96	5
GO:0046189	BP	GO:0046189	phenol-containing compound biosynthetic process	5/770	40/16778	0.0350492	0.14933	0.116287	ASIP/MOXD1/GPR37/GCH1/NR4A2	5
GO:0097300	BP	GO:0097300	programmed necrotic cell death	5/770	40/16778	0.0350492	0.14933	0.116287	BIRC3/RIPK3/MLKL/CD14/LY96	5
GO:2000725	BP	GO:2000725	regulation of cardiac muscle cell differentiation	5/770	40/16778	0.0350492	0.14933	0.116287	EFNB2/GREM1/ARRB2/HAMP/EDN1	5
GO:0033555	BP	GO:0033555	multicellular organismal response to stress	7/770	68/16778	0.0358673	0.152675	0.118892	GJA4/GCH1/APOE/TACR1/NR4A2/DPP4/IDO1	7
GO:0006641	BP	GO:0006641	triglyceride metabolic process	9/770	98/16778	0.0359419	0.152852	0.11903	RGN/APOBR/APOE/APOC1/C3/SIK1/ACSL1/PIK3CG/FABP4	9
GO:0097485	BP	GO:0097485	neuron projection guidance	18/770	247/16778	0.0360904	0.153316	0.119391	GFRA1/KIF5C/NRXN1/CNTN4/ROBO2/GAP43/UNC5C/EFNA5/SEMA3D/VLDLR/PIK3CD/TNR/PLXNC1/EFNB2/CXCR4/SHANK3/NR4A3/SEMA4D	18
GO:1901652	BP	GO:1901652	response to peptide	31/770	481/16778	0.0361172	0.153316	0.119391	GHR/BTG2/PTPN22/PTGS2/PTPRE/ADM/UCP2/NR4A1/ADCY4/NLRP1/SOCS3/ICAM1/KLF2/FPR2/CEACAM1/IL1B/NR4A2/TIMP4/TNFSF10/AREG/TLR2/EGR1/ADRB2/MZB1/EDN1/TNFAIP3/LYN/ATP6V0D2/TEK/NR4A3/CYBB	31
GO:0032922	BP	GO:0032922	circadian regulation of gene expression	6/770	54/16778	0.0364933	0.154629	0.120413	PER3/CIART/LGR4/PER1/NR1D1/NAMPT	6
GO:0086065	BP	GO:0086065	cell communication involved in cardiac conduction	6/770	54/16778	0.0364933	0.154629	0.120413	ATP1A2/ATP1B1/ATP1B2/TRDN/CASQ2/GJA5	6
GO:0071229	BP	GO:0071229	cellular response to acid chemical	15/770	196/16778	0.0366749	0.155256	0.120902	PRKAA2/AKR1C1/FGFR2/PTAFR/COL4A1/KLF2/HAMP/FFAR2/PTGER4/EGR1/EDN1/AQP1/LYN/ABCA1/CYBB	15
GO:0031334	BP	GO:0031334	positive regulation of protein complex assembly	18/770	248/16778	0.037323	0.157855	0.122926	WIPF3/GBP5/AIM2/NCKAP1L/LCP1/WARS/CORO1A/IRF8/CSF3/CCR7/ICAM1/PLEK/HCK/RAC2/CXCL13/JCHAIN/CCL21/WAS	18
GO:0034368	BP	GO:0034368	protein-lipid complex remodeling	4/770	28/16778	0.0375386	0.158189	0.123185	LIPG/APOE/APOC1/PLA2G7	4
GO:0034369	BP	GO:0034369	plasma lipoprotein particle remodeling	4/770	28/16778	0.0375386	0.158189	0.123185	LIPG/APOE/APOC1/PLA2G7	4
GO:0045589	BP	GO:0045589	regulation of regulatory T cell differentiation	4/770	28/16778	0.0375386	0.158189	0.123185	MIR21/LILRB4/LILRB2/CTLA4	4
GO:0045920	BP	GO:0045920	negative regulation of exocytosis	4/770	28/16778	0.0375386	0.158189	0.123185	CD84/CD300A/CEACAM1/HMOX1	4
GO:0001505	BP	GO:0001505	regulation of neurotransmitter levels	21/770	301/16778	0.0376372	0.15846	0.123397	ATP1A2/SYT2/SYT1/NRXN1/MOXD1/RGN/PTGS2/GCH1/TC2N/C2CD4B/DOC2B/ICAM1/KLF2/ACP5/IL1B/ITGB2/TLR2/MCTP1/EDN1/STX11/SYTL3	21
GO:0006066	BP	GO:0006066	alcohol metabolic process	22/770	319/16778	0.0378564	0.159093	0.12389	PRKAA2/CUBN/SULT1C4/ACADL/MOXD1/VLDLR/NUDT11/PTAFR/CH25H/SORL1/GCH1/PLCB2/APOBR/PLCG2/APOE/APOC1/PLEK/INPP5D/IL1B/APOL1/SULT1B1/ABCA1	22
GO:0051271	BP	GO:0051271	negative regulation of cellular component movement	22/770	319/16778	0.0378564	0.159093	0.12389	ERBB4/MIR218-1/BMP5/SEMA3D/RGN/ARHGDIB/GREM1/CCL2/MIR21/CD300A/APOE/HMOX1/STAP1/CXCL13/PTGER4/MCTP1/TRIB1/ANGPT2/IL33/CCL21/SEMA4D/WAS	22
GO:0009410	BP	GO:0009410	response to xenobiotic stimulus	19/770	266/16778	0.0379812	0.159337	0.124079	AKR1C1/FIBIN/SLC6A1/GHR/FMO3/PTAFR/CASQ2/S100A12/ICAM1/CYP2S1/FOSB/TACR1/NR4A2/SULT1B1/ACSL1/EGR1/EDN1/AQP1/PTGS1	19
GO:0035335	BP	GO:0035335	peptidyl-tyrosine dephosphorylation	9/770	99/16778	0.0379976	0.159337	0.124079	EYA1/PTPRC/PTPN22/DUSP5/PTPRE/PTPN6/PTPRB/DUSP2/DUSP1	9
GO:0051607	BP	GO:0051607	defense response to virus	16/770	214/16778	0.0380176	0.159337	0.124079	PTPRC/AIM2/BIRC3/ABCC9/OASL/RNASE6/RNASE2/NLRC5/LILRB1/IL1B/CXCL9/CXCL10/TNFAIP3/IL6/IL33/TLR8	16
GO:0010634	BP	GO:0010634	positive regulation of epithelial cell migration	12/770	147/16778	0.0381991	0.159952	0.124559	PROX1/PTGS2/CTSH/MIR21/TACR1/MMP9/HMOX1/EDN1/HAS2/TEK/MIR126/SRPX2	12
GO:0035914	BP	GO:0035914	skeletal muscle cell differentiation	7/770	69/16778	0.0384027	0.160489	0.124977	HLF/NR1D2/BTG2/ATF3/FOS/EOMES/EGR1	7
GO:0032459	BP	GO:0032459	regulation of protein oligomerization	5/770	41/16778	0.0384661	0.160489	0.124977	AIM2/SORL1/TMC8/APOE/JCHAIN	5
GO:0045601	BP	GO:0045601	regulation of endothelial cell differentiation	5/770	41/16778	0.0384661	0.160489	0.124977	CDH5/MIR21/CEACAM1/IL1B/CLDN5	5
GO:1904036	BP	GO:1904036	negative regulation of epithelial cell apoptotic process	5/770	41/16778	0.0384661	0.160489	0.124977	ICAM1/HMOX1/TNFAIP3/TEK/MIR126	5
GO:0097191	BP	GO:0097191	extrinsic apoptotic signaling pathway	16/770	215/16778	0.0394063	0.1638	0.127555	BMP5/EYA1/TNFRSF1B/IL6R/G0S2/ATF3/BCL2A1/TMC8/ICAM1/IL1B/HMOX1/TNFSF10/PF4/TNFAIP3/INHBA/IL33	16
GO:0031640	BP	GO:0031640	killing of cells of other organism	6/770	55/16778	0.0394366	0.1638	0.127555	S100A12/LYZ/HAMP/GNLY/APOL1/PF4	6
GO:0044364	BP	GO:0044364	disruption of cells of other organism	6/770	55/16778	0.0394366	0.1638	0.127555	S100A12/LYZ/HAMP/GNLY/APOL1/PF4	6
GO:0050819	BP	GO:0050819	negative regulation of coagulation	6/770	55/16778	0.0394366	0.1638	0.127555	PLAU/APOE/CEACAM1/PLAUR/FAP/EDN1	6
GO:0070527	BP	GO:0070527	platelet aggregation	6/770	55/16778	0.0394366	0.1638	0.127555	FERMT3/PTPN6/CEACAM1/PLEK/PIK3CG/LYN	6
GO:0035821	BP	GO:0035821	modification of morphology or physiology of other organism	12/770	148/16778	0.0399141	0.165634	0.128984	S100A9/S100A12/LYZ/CCL4/CCL5/HAMP/APOE/GNLY/SLPI/APOL1/PF4/AQP1	12
GO:0001666	BP	GO:0001666	response to hypoxia	23/770	339/16778	0.0401538	0.166279	0.129486	ATP1B1/PLK3/PTGS2/PLAU/ADM/UCP2/CARD16/MIR21/ICAM1/CXCR4/NR4A2/DPP4/HMOX1/EDNRA/TLR2/EGR1/EDN1/AQP1/ANGPT2/TEK/MIR126/CYBB/ALAS2	23
GO:0032354	BP	GO:0032354	response to follicle-stimulating hormone	3/770	17/16778	0.0404898	0.166279	0.129486	EFNA5/PAPPA/INHBA	3
GO:0032693	BP	GO:0032693	negative regulation of interleukin-10 production	3/770	17/16778	0.0404898	0.166279	0.129486	LILRB1/TNFRSF21/IDO1	3
GO:0034375	BP	GO:0034375	high-density lipoprotein particle remodeling	3/770	17/16778	0.0404898	0.166279	0.129486	LIPG/APOE/APOC1	3
GO:0042095	BP	GO:0042095	interferon-gamma biosynthetic process	3/770	17/16778	0.0404898	0.166279	0.129486	LILRB1/INHBA/TLR8	3
GO:0042226	BP	GO:0042226	interleukin-6 biosynthetic process	3/770	17/16778	0.0404898	0.166279	0.129486	PTAFR/INPP5D/IL1B	3
GO:0042448	BP	GO:0042448	progesterone metabolic process	3/770	17/16778	0.0404898	0.166279	0.129486	AKR1C1/ADM/EGR1	3
GO:0051152	BP	GO:0051152	positive regulation of smooth muscle cell differentiation	3/770	17/16778	0.0404898	0.166279	0.129486	OLFM2/KIT/MIR21	3
GO:0070102	BP	GO:0070102	interleukin-6-mediated signaling pathway	3/770	17/16778	0.0404898	0.166279	0.129486	IL6R/SOCS3/IL6	3
GO:0072643	BP	GO:0072643	interferon-gamma secretion	3/770	17/16778	0.0404898	0.166279	0.129486	CD2/PTPN22/LILRB1	3
GO:0097067	BP	GO:0097067	cellular response to thyroid hormone stimulus	3/770	17/16778	0.0404898	0.166279	0.129486	KIT/CTSS/CTSH	3
GO:0042542	BP	GO:0042542	response to hydrogen peroxide	11/770	132/16778	0.0405007	0.166279	0.129486	GPR37/MIR21/KLF2/IL18RAP/HMOX1/AREG/DUSP1/TNFAIP3/IL6/AQP1/NR4A3	11
GO:0009991	BP	GO:0009991	response to extracellular stimulus	31/770	486/16778	0.0405976	0.166529	0.12968	PRKAA2/SGIP1/ATF3/PROX1/SELL/PTGS2/PIK3C2B/NUAK2/ADM/CD3E/UCP2/FOS/P2RX1/LIPG/ICAM1/HAMP/ZFP36/APOE/KYNU/IL1B/NR4A2/HMOX1/SPP1/CXCL10/ACSL1/ADRB2/C2/PIM1/LYN/ABCA1/CYBB	31
GO:0043433	BP	GO:0043433	negative regulation of DNA binding transcription factor activity	13/770	165/16778	0.0406605	0.16664	0.129766	THRA/PROX1/AIM2/CMKLR1/NLRC5/ADGRG3/ARRB2/SIK1/HMOX1/PIM1/TNFAIP3/SFRP4/TRIB1	13
GO:1901215	BP	GO:1901215	negative regulation of neuron death	14/770	182/16778	0.0410071	0.167695	0.130588	TOX3/CNTFR/BTG2/SORL1/CORO1A/CCL2/CSF3/APOE/C5AR1/NR4A2/HMOX1/SOD2/GPNMB/NR4A3	14
GO:0061045	BP	GO:0061045	negative regulation of wound healing	7/770	70/16778	0.0410528	0.167695	0.130588	PLAU/APOE/CEACAM1/PLAUR/FAP/EDN1/CD109	7
GO:0045778	BP	GO:0045778	positive regulation of ossification	8/770	85/16778	0.0410629	0.167695	0.130588	TP63/OSR2/CYR61/IL6R/MIR21/TACR1/ADRB2/IL6	8
GO:0050830	BP	GO:0050830	defense response to Gram-positive bacterium	8/770	85/16778	0.0410629	0.167695	0.130588	FGR/LYZ/RNASE6/C5AR1/ACP5/TLR2/IL6/TNFSF8	8
GO:1904951	BP	GO:1904951	positive regulation of establishment of protein localization	29/770	450/16778	0.0416429	0.169305	0.131842	TP63/PLK3/CD2/FGR/PTPN22/KCNN3/AIM2/PTGS2/SAA1/SORL1/CLEC4E/HCAR2/RNASE2/GZMB/ITGAM/ITGAX/DOC2B/NLRP1/FFAR2/IL1B/RAC2/TLR2/PTGER4/CD14/IL6/IL33/ORM2/FCN1/TLR8	29
GO:0002040	BP	GO:0002040	sprouting angiogenesis	12/770	149/16778	0.0416823	0.169305	0.131842	PTGS2/APLNR/NR4A1/EFNB2/GREM1/CDH5/KLF2/CEACAM1/HMOX1/TEK/MIR126/SRPX2	12
GO:0022898	BP	GO:0022898	regulation of transmembrane transporter activity	17/770	234/16778	0.0418218	0.169305	0.131842	ATP1A2/ATP1B1/ATP1B2/CACNB4/KCNE2/TRDN/RGN/PTAFR/CASQ2/CTSS/PLCG2/FXYD5/MMP9/SHANK3/ADRB2/GLRX/CLIC2	17
GO:0002828	BP	GO:0002828	regulation of type 2 immune response	4/770	29/16778	0.0420183	0.169305	0.131842	CD86/IL6/IDO1/IL33	4
GO:0010880	BP	GO:0010880	regulation of release of sequestered calcium ion into cytosol by sarcoplasmic reticulum	4/770	29/16778	0.0420183	0.169305	0.131842	ATP1A2/TRDN/CASQ2/CLIC2	4
GO:0010922	BP	GO:0010922	positive regulation of phosphatase activity	4/770	29/16778	0.0420183	0.169305	0.131842	RGN/RIPK3/CD300A/PLEK	4
GO:0033198	BP	GO:0033198	response to ATP	4/770	29/16778	0.0420183	0.169305	0.131842	SELL/PTGS2/P2RX1/IL1B	4
GO:0034367	BP	GO:0034367	protein-containing complex remodeling	4/770	29/16778	0.0420183	0.169305	0.131842	LIPG/APOE/APOC1/PLA2G7	4
GO:0034698	BP	GO:0034698	response to gonadotropin	4/770	29/16778	0.0420183	0.169305	0.131842	EFNA5/PAPPA/ICAM1/INHBA	4
GO:0038111	BP	GO:0038111	interleukin-7-mediated signaling pathway	4/770	29/16778	0.0420183	0.169305	0.131842	IL7R/HIST1H3B/HIST1H3I/IL2RG	4
GO:0050690	BP	GO:0050690	regulation of defense response to virus by virus	4/770	29/16778	0.0420183	0.169305	0.131842	CD247/HCK/DOCK2/ELMO1	4
GO:0051968	BP	GO:0051968	positive regulation of synaptic transmission, glutamatergic	4/770	29/16778	0.0420183	0.169305	0.131842	NRXN1/TNR/PTGS2/SHANK3	4
GO:0006636	BP	GO:0006636	unsaturated fatty acid biosynthetic process	5/770	42/16778	0.0420792	0.169305	0.131842	PTGS2/ALOX5/ALOX5AP/EDN1/PTGS1	5
GO:0019731	BP	GO:0019731	antibacterial humoral response	5/770	42/16778	0.0420792	0.169305	0.131842	RNASE6/IGHA1/IGHM/SLPI/JCHAIN	5
GO:0030890	BP	GO:0030890	positive regulation of B cell proliferation	5/770	42/16778	0.0420792	0.169305	0.131842	PTPRC/NCKAP1L/TNFSF13B/GPR183/SASH3	5
GO:0043949	BP	GO:0043949	regulation of cAMP-mediated signaling	5/770	42/16778	0.0420792	0.169305	0.131842	APLNR/PF4/CXCL9/CXCL10/CXCL11	5
GO:0055023	BP	GO:0055023	positive regulation of cardiac muscle tissue growth	5/770	42/16778	0.0420792	0.169305	0.131842	FGFR2/ERBB4/HAMP/EDN1/PIM1	5
GO:0001676	BP	GO:0001676	long-chain fatty acid metabolic process	9/770	101/16778	0.0423461	0.170083	0.132448	ACADL/AIG1/GSTA1/CYP4A11/PTGS2/ACSL5/CYP2S1/ACSL1/PTGS1	9
GO:0045446	BP	GO:0045446	endothelial cell differentiation	9/770	101/16778	0.0423461	0.170083	0.132448	PROX1/F11R/CDH5/MIR21/ICAM1/CEACAM1/IL1B/SOX18/CLDN5	9
GO:0001836	BP	GO:0001836	release of cytochrome c from mitochondria	6/770	56/16778	0.0425264	0.170511	0.132781	BCL2A1/ARRB2/PLAUR/MMP9/TNFSF10/SOD2	6
GO:2001259	BP	GO:2001259	positive regulation of cation channel activity	6/770	56/16778	0.0425264	0.170511	0.132781	KCNE2/TRDN/CTSS/PLCG2/SHANK3/ADRB2	6
GO:0007416	BP	GO:0007416	synapse assembly	12/770	150/16778	0.0435044	0.174107	0.135581	LRRTM3/NRXN1/ROBO2/PCDHB5/EFNA5/LRRTM2/LRRN3/MUSK/PCDH17/SHANK3/TLR2/SRPX2	12
GO:0007193	BP	GO:0007193	adenylate cyclase-inhibiting G-protein coupled receptor signaling pathway	8/770	86/16778	0.0435361	0.174107	0.135581	NPY1R/CHRM2/GPR37/RGS1/ADCY4/FPR2/EDNRA/EDN1	8
GO:0110020	BP	GO:0110020	regulation of actomyosin structure organization	8/770	86/16778	0.0435361	0.174107	0.135581	PROX1/GPR65/ARHGEF15/MIR21/TACR1/PTGER4/EDN1/WAS	8
GO:0051222	BP	GO:0051222	positive regulation of protein transport	27/770	415/16778	0.0436026	0.174222	0.135671	PLK3/CD2/FGR/PTPN22/KCNN3/AIM2/PTGS2/SAA1/SORL1/CLEC4E/HCAR2/RNASE2/ITGAM/ITGAX/DOC2B/NLRP1/FFAR2/IL1B/RAC2/TLR2/PTGER4/CD14/IL6/IL33/ORM2/FCN1/TLR8	27
GO:0043122	BP	GO:0043122	regulation of I-kappaB kinase/NF-kappaB signaling	16/770	218/16778	0.0437913	0.174785	0.136109	ROR1/PER1/S100A12/BIRC3/CARD16/NLRP1/CCR7/SECTM1/CASP10/IL1B/TGM2/HMOX1/TNFSF10/TNFAIP3/CCL21/PIM2	16
GO:0008306	BP	GO:0008306	associative learning	7/770	71/16778	0.043819	0.174785	0.136109	ATP1A2/KIT/BTG2/TNR/NRGN/FOS/TACR1	7
GO:0008203	BP	GO:0008203	cholesterol metabolic process	11/770	134/16778	0.0443745	0.176848	0.137716	PRKAA2/CUBN/ACADL/VLDLR/CH25H/SORL1/APOBR/APOE/APOC1/APOL1/ABCA1	11
GO:1904659	BP	GO:1904659	glucose transmembrane transport	9/770	102/16778	0.044641	0.177757	0.138424	ITLN1/SLC2A3/C3/IL1B/EDNRA/PPBP/MZB1/NR4A3/MIR223	9
GO:0062014	BP	GO:0062014	negative regulation of small molecule metabolic process	10/770	118/16778	0.0448207	0.178319	0.138862	ACADL/BMP5/CDA/PROX1/MIR21/APOE/APOC1/CEACAM1/PLEK/SIK1	10
GO:0071900	BP	GO:0071900	regulation of protein serine/threonine kinase activity	31/770	491/16778	0.0454825	0.180797	0.140791	MAP2K6/MIR218-1/KIT/GHR/PROX1/PTPN22/S100A12/CHI3L1/MAP3K8/DUSP5/SAA1/SORL1/PTPN6/CD300A/PIK3R5/GADD45B/APOE/C5AR1/MAP4K1/FPR1/DUSP2/IL1B/CXCR4/ACSL1/ADRB2/DUSP1/EDN1/TNFAIP3/PIK3CG/LYN/TRIB1	31
GO:0006826	BP	GO:0006826	iron ion transport	6/770	57/16778	0.0457641	0.181482	0.141325	HAMP/SLC11A1/STEAP4/SLC25A37/ATP6V0D2/SCARA5	6
GO:0048167	BP	GO:0048167	regulation of synaptic plasticity	13/770	168/16778	0.0458737	0.181482	0.141325	CNTN4/KIT/GRIA1/LRRTM2/CALB1/TNR/PTGS2/NRGN/APOE/LILRB2/SHANK3/MCTP1/ITPR3	13
GO:0002712	BP	GO:0002712	regulation of B cell mediated immunity	5/770	43/16778	0.0458902	0.181482	0.141325	FCER1G/PTPN6/CD226/C3/BTK	5
GO:0002889	BP	GO:0002889	regulation of immunoglobulin mediated immune response	5/770	43/16778	0.0458902	0.181482	0.141325	FCER1G/PTPN6/CD226/C3/BTK	5
GO:0045776	BP	GO:0045776	negative regulation of blood pressure	5/770	43/16778	0.0458902	0.181482	0.141325	PTAFR/GJA5/GCH1/ADRB2/SOD2	5
GO:0071548	BP	GO:0071548	response to dexamethasone	5/770	43/16778	0.0458902	0.181482	0.141325	FIBIN/PTAFR/ICAM1/EDN1/AQP1	5
GO:2000146	BP	GO:2000146	negative regulation of cell motility	20/770	290/16778	0.0460876	0.181867	0.141624	ERBB4/MIR218-1/BMP5/RGN/ARHGDIB/GREM1/CCL2/MIR21/CD300A/APOE/HMOX1/STAP1/CXCL13/PTGER4/MCTP1/TRIB1/ANGPT2/IL33/CCL21/WAS	20
GO:0032231	BP	GO:0032231	regulation of actin filament bundle assembly	8/770	87/16778	0.0461054	0.181867	0.141624	GPR65/ARHGEF15/MIR21/PLEK/TACR1/SHANK3/PTGER4/WAS	8
GO:0070301	BP	GO:0070301	cellular response to hydrogen peroxide	8/770	87/16778	0.0461054	0.181867	0.141624	GPR37/MIR21/KLF2/IL18RAP/TNFAIP3/IL6/AQP1/NR4A3	8
GO:0043524	BP	GO:0043524	negative regulation of neuron apoptotic process	11/770	135/16778	0.0464036	0.182052	0.141768	TOX3/CNTFR/BTG2/CORO1A/CCL2/APOE/C5AR1/NR4A2/HMOX1/SOD2/NR4A3	11
GO:0002714	BP	GO:0002714	positive regulation of B cell mediated immunity	4/770	30/16778	0.0467864	0.182052	0.141768	FCER1G/CD226/C3/BTK	4
GO:0002891	BP	GO:0002891	positive regulation of immunoglobulin mediated immune response	4/770	30/16778	0.0467864	0.182052	0.141768	FCER1G/CD226/C3/BTK	4
GO:0006691	BP	GO:0006691	leukotriene metabolic process	4/770	30/16778	0.0467864	0.182052	0.141768	CYP4A11/ALOX5/ALOX5AP/TLR2	4
GO:0045066	BP	GO:0045066	regulatory T cell differentiation	4/770	30/16778	0.0467864	0.182052	0.141768	MIR21/LILRB4/LILRB2/CTLA4	4
GO:0045622	BP	GO:0045622	regulation of T-helper cell differentiation	4/770	30/16778	0.0467864	0.182052	0.141768	MIR21/CD86/CD80/IRF4	4
GO:0051385	BP	GO:0051385	response to mineralocorticoid	4/770	30/16778	0.0467864	0.182052	0.141768	FOS/FOSB/EDN1/CYBB	4
GO:0090050	BP	GO:0090050	positive regulation of cell migration involved in sprouting angiogenesis	4/770	30/16778	0.0467864	0.182052	0.141768	PTGS2/HMOX1/MIR126/SRPX2	4
GO:0002313	BP	GO:0002313	mature B cell differentiation involved in immune response	3/770	18/16778	0.0469786	0.182052	0.141768	GPR183/PLCG2/BCL3	3
GO:0002363	BP	GO:0002363	alpha-beta T cell lineage commitment	3/770	18/16778	0.0469786	0.182052	0.141768	SLAMF6/IRF4/IL6	3
GO:0006883	BP	GO:0006883	cellular sodium ion homeostasis	3/770	18/16778	0.0469786	0.182052	0.141768	ATP1A2/ATP1B1/ATP1B2	3
GO:0010523	BP	GO:0010523	negative regulation of calcium ion transport into cytosol	3/770	18/16778	0.0469786	0.182052	0.141768	TRDN/CASQ2/CLIC2	3
GO:0010866	BP	GO:0010866	regulation of triglyceride biosynthetic process	3/770	18/16778	0.0469786	0.182052	0.141768	RGN/C3/SIK1	3
GO:0030220	BP	GO:0030220	platelet formation	3/770	18/16778	0.0469786	0.182052	0.141768	PTPN6/ZNF385A/NBEAL2	3
GO:0042053	BP	GO:0042053	regulation of dopamine metabolic process	3/770	18/16778	0.0469786	0.182052	0.141768	GPR37/ITGAM/NR4A2	3
GO:0042069	BP	GO:0042069	regulation of catecholamine metabolic process	3/770	18/16778	0.0469786	0.182052	0.141768	GPR37/ITGAM/NR4A2	3
GO:0043691	BP	GO:0043691	reverse cholesterol transport	3/770	18/16778	0.0469786	0.182052	0.141768	LIPG/APOE/ABCA1	3
GO:0070168	BP	GO:0070168	negative regulation of biomineral tissue development	3/770	18/16778	0.0469786	0.182052	0.141768	SRGN/GREM1/CCR1	3
GO:1902003	BP	GO:1902003	regulation of amyloid-beta formation	3/770	18/16778	0.0469786	0.182052	0.141768	LRRTM3/SORL1/APOE	3
GO:1902254	BP	GO:1902254	negative regulation of intrinsic apoptotic signaling pathway by p53 class mediator	3/770	18/16778	0.0469786	0.182052	0.141768	CD44/ZNF385A/MIR21	3
GO:1902307	BP	GO:1902307	positive regulation of sodium ion transmembrane transport	3/770	18/16778	0.0469786	0.182052	0.141768	ATP1B1/ATP1B2/GLRX	3
GO:0046883	BP	GO:0046883	regulation of hormone secretion	18/770	256/16778	0.0483118	0.187062	0.145669	NR1D1/NRXN1/EFNA5/UCP2/HCAR2/DOC2B/CCL5/FFAR2/VAMP8/TACR1/IL1B/DPP4/LIF/OSM/SPP1/EDN1/ITPR3/INHBA	18
GO:0042133	BP	GO:0042133	neurotransmitter metabolic process	11/770	136/16778	0.0484951	0.187458	0.145978	MOXD1/RGN/PTGS2/GCH1/ICAM1/KLF2/ACP5/IL1B/ITGB2/TLR2/EDN1	11
GO:0072006	BP	GO:0072006	nephron development	11/770	136/16778	0.0484951	0.187458	0.145978	LGR4/EYA1/CALB1/ACTA2/GREM1/GPR4/SULF2/LIF/EGR1/ANGPT2/TEK	11
GO:0001892	BP	GO:0001892	embryonic placenta development	8/770	88/16778	0.048772	0.188057	0.146444	FGFR2/BMP5/CYR61/ADM/SOCS3/JUNB/LIF/EOMES	8
GO:0055024	BP	GO:0055024	regulation of cardiac muscle tissue development	8/770	88/16778	0.048772	0.188057	0.146444	FGFR2/ERBB4/EFNB2/GREM1/ARRB2/HAMP/EDN1/PIM1	8
GO:0097327	BP	GO:0097327	response to antineoplastic agent	8/770	88/16778	0.048772	0.188057	0.146444	FIBIN/PTAFR/ICAM1/MAP4K1/HMOX1/EGR1/EDN1/AQP1	8
GO:2001236	BP	GO:2001236	regulation of extrinsic apoptotic signaling pathway	12/770	153/16778	0.0493005	0.189936	0.147908	BMP5/EYA1/G0S2/ATF3/TMC8/ICAM1/IL1B/HMOX1/TNFSF10/PF4/TNFAIP3/INHBA	12
GO:0036293	BP	GO:0036293	response to decreased oxygen levels	23/770	347/16778	0.0498708	0.191767	0.149333	ATP1B1/PLK3/PTGS2/PLAU/ADM/UCP2/CARD16/MIR21/ICAM1/CXCR4/NR4A2/DPP4/HMOX1/EDNRA/TLR2/EGR1/EDN1/AQP1/ANGPT2/TEK/MIR126/CYBB/ALAS2	23
GO:0046850	BP	GO:0046850	regulation of bone remodeling	5/770	44/16778	0.0499	0.191767	0.149333	GREM1/INPP5D/SPP1/TNFAIP3/IL6	5
GO:0071827	BP	GO:0071827	plasma lipoprotein particle organization	5/770	44/16778	0.0499	0.191767	0.149333	LIPG/APOE/APOC1/PLA2G7/ABCA1	5
GO:0046486	BP	GO:0046486	glycerolipid metabolic process	28/770	440/16778	0.0509136	0.1955	0.15224	FGFR2/HRASLS5/ERBB4/KIT/RGN/PIK3CD/PIK3C2B/PIK3AP1/APOBR/PLCG2/PIK3R5/VAV1/APOE/APOC1/FPR2/C3/PLAUR/PLEK/ICOS/INPP5D/GPCPD1/SIK1/CD86/CD80/ACSL1/PLA2G7/PIK3CG/FABP4	28
GO:0007626	BP	GO:0007626	locomotory behavior	14/770	188/16778	0.0513434	0.196987	0.153398	CIART/ATP1A2/MCOLN3/OLFM2/NPY1R/GPR37/CALB1/TNR/ZNF385A/ARRB2/APOE/NR4A2/DPP4/IDO1	14
GO:0003073	BP	GO:0003073	regulation of systemic arterial blood pressure	8/770	89/16778	0.0515368	0.197102	0.153488	CYP4A11/GJA5/ADM/TACR1/CPA3/ADRB2/EDN1/SOD2	8
GO:0002223	BP	GO:0002223	stimulatory C-type lectin receptor signaling pathway	10/770	121/16778	0.0516224	0.197102	0.153488	FCER1G/CLEC4A/CLEC4D/MUCL1/CLEC4C/CLEC4E/CLEC7A/PLCG2/ICAM2/LYN	10
GO:0008637	BP	GO:0008637	apoptotic mitochondrial changes	10/770	121/16778	0.0516224	0.197102	0.153488	ERBB4/TP63/GZMB/BCL2A1/ARRB2/PLAUR/MMP9/TNFSF10/SOD2/PIM2	10
GO:0001893	BP	GO:0001893	maternal placenta development	4/770	31/16778	0.051842	0.197102	0.153488	PTGS2/JUNB/LIF/SPP1	4
GO:0010613	BP	GO:0010613	positive regulation of cardiac muscle hypertrophy	4/770	31/16778	0.051842	0.197102	0.153488	MIR21/HAMP/EDN1/NR4A3	4
GO:0010765	BP	GO:0010765	positive regulation of sodium ion transport	4/770	31/16778	0.051842	0.197102	0.153488	ATP1B1/CNTN1/ATP1B2/GLRX	4
GO:0014002	BP	GO:0014002	astrocyte development	4/770	31/16778	0.051842	0.197102	0.153488	ROR1/S100A9/S100A8/FPR2	4
GO:0014742	BP	GO:0014742	positive regulation of muscle hypertrophy	4/770	31/16778	0.051842	0.197102	0.153488	MIR21/HAMP/EDN1/NR4A3	4
GO:0042311	BP	GO:0042311	vasodilation	4/770	31/16778	0.051842	0.197102	0.153488	GCH1/APOE/ADRB2/SOD2	4
GO:0070229	BP	GO:0070229	negative regulation of lymphocyte apoptotic process	4/770	31/16778	0.051842	0.197102	0.153488	CCL5/HSH2D/IDO1/DOCK8	4
GO:2000352	BP	GO:2000352	negative regulation of endothelial cell apoptotic process	4/770	31/16778	0.051842	0.197102	0.153488	ICAM1/TNFAIP3/TEK/MIR126	4
GO:0032368	BP	GO:0032368	regulation of lipid transport	9/770	105/16778	0.052019	0.197612	0.153886	MAP2K6/CYP4A11/LIPG/APOE/APOC1/IL1B/SPP1/EDN1/ABCA1	9
GO:0051091	BP	GO:0051091	positive regulation of DNA binding transcription factor activity	17/770	241/16778	0.0525402	0.199429	0.1553	ROR1/KIT/S100A9/S100A12/S100A8/AIM2/CARD16/RIPK3/GREM1/ICAM1/IL1B/ITGB2/NFAM1/TLR2/EDN1/IL6/BTK	17
GO:0060135	BP	GO:0060135	maternal process involved in female pregnancy	6/770	59/16778	0.052688	0.199826	0.155609	PGR/PTGS2/JUNB/LIF/SPP1/ANGPT2	6
GO:0034109	BP	GO:0034109	homotypic cell-cell adhesion	7/770	74/16778	0.0528259	0.200185	0.155889	FERMT3/PTPN6/CCL5/CEACAM1/PLEK/PIK3CG/LYN	7
GO:0050803	BP	GO:0050803	regulation of synapse structure or activity	13/770	172/16778	0.0535234	0.202434	0.15764	LRRTM3/NRXN1/ROBO2/EFNA5/LRRTM2/LRRN3/MUSK/ARHGEF15/APOE/LILRB2/SHANK3/TLR2/SRPX2	13
GO:0002902	BP	GO:0002902	regulation of B cell apoptotic process	3/770	19/16778	0.0539444	0.202434	0.15764	HSH2D/LYN/BTK	3
GO:0006978	BP	GO:0006978	DNA damage response, signal transduction by p53 class mediator resulting in transcription of p21 class mediator	3/770	19/16778	0.0539444	0.202434	0.15764	TP63/PYHIN1/ZNF385A	3
GO:0007620	BP	GO:0007620	copulation	3/770	19/16778	0.0539444	0.202434	0.15764	P2RX1/TACR1/PI3	3
GO:0036344	BP	GO:0036344	platelet morphogenesis	3/770	19/16778	0.0539444	0.202434	0.15764	PTPN6/ZNF385A/NBEAL2	3
GO:0042533	BP	GO:0042533	tumor necrosis factor biosynthetic process	3/770	19/16778	0.0539444	0.202434	0.15764	BCL3/LILRB1/CYBB	3
GO:0042534	BP	GO:0042534	regulation of tumor necrosis factor biosynthetic process	3/770	19/16778	0.0539444	0.202434	0.15764	BCL3/LILRB1/CYBB	3
GO:0045624	BP	GO:0045624	positive regulation of T-helper cell differentiation	3/770	19/16778	0.0539444	0.202434	0.15764	MIR21/CD86/CD80	3
GO:0070233	BP	GO:0070233	negative regulation of T cell apoptotic process	3/770	19/16778	0.0539444	0.202434	0.15764	CCL5/IDO1/DOCK8	3
GO:0071404	BP	GO:0071404	cellular response to low-density lipoprotein particle stimulus	3/770	19/16778	0.0539444	0.202434	0.15764	FCER1G/ITGB2/ABCA1	3
GO:0071625	BP	GO:0071625	vocalization behavior	3/770	19/16778	0.0539444	0.202434	0.15764	NRXN1/SHANK3/SRPX2	3
GO:1901739	BP	GO:1901739	regulation of myoblast fusion	3/770	19/16778	0.0539444	0.202434	0.15764	CD53/CXCL9/CXCL10	3
GO:0038066	BP	GO:0038066	p38MAPK cascade	5/770	45/16778	0.0541091	0.202887	0.157993	PER1/PTPN22/GADD45B/ZFP36/IL1B	5
GO:0014812	BP	GO:0014812	muscle cell migration	8/770	90/16778	0.0544006	0.20365	0.158587	MIR218-1/PLAU/SORL1/MIR21/CCL5/TACR1/TRIB1/HAS2	8
GO:0022617	BP	GO:0022617	extracellular matrix disassembly	8/770	90/16778	0.0544006	0.20365	0.158587	MMP20/CTSS/CD44/LCP1/DPP4/FAP/MMP9/SPP1	8
GO:1902652	BP	GO:1902652	secondary alcohol metabolic process	11/770	139/16778	0.0551501	0.206289	0.160642	PRKAA2/CUBN/ACADL/VLDLR/CH25H/SORL1/APOBR/APOE/APOC1/APOL1/ABCA1	11
GO:0042180	BP	GO:0042180	cellular ketone metabolic process	16/770	225/16778	0.0553517	0.20675	0.161001	PRKAA2/AKR1C1/NR1D1/ACADL/BMP5/RGN/PROX1/PTGS2/ADM/MIR21/APOC1/CEACAM1/KYNU/EGR1/IDO1/NR4A3	16
GO:0043254	BP	GO:0043254	regulation of protein complex assembly	27/770	425/16778	0.0553627	0.20675	0.161001	THRA/WIPF3/GBP5/AIM2/SELP/SORL1/NCKAP1L/LCP1/WARS/CORO1A/IRF8/MEFV/CSF3/TMC8/CCR7/ICAM1/APOE/PLEK/HCK/RAC2/HCLS1/CXCL13/JCHAIN/PTGER4/CCL21/ABCA1/WAS	27
GO:0002479	BP	GO:0002479	antigen processing and presentation of exogenous peptide antigen via MHC class I, TAP-dependent	7/770	75/16778	0.0560676	0.209214	0.16292	FCGR1A/NCF2/VAMP8/NCF4/HLA-A/HLA-B/CYBB	7
GO:0032273	BP	GO:0032273	positive regulation of protein polymerization	10/770	123/16778	0.056519	0.210558	0.163967	WIPF3/NCKAP1L/CORO1A/CSF3/CCR7/ICAM1/HCK/RAC2/CCL21/WAS	10
GO:0051291	BP	GO:0051291	protein heterooligomerization	10/770	123/16778	0.056519	0.210558	0.163967	SYT1/HIST1H4D/BIRC3/RIPK3/GCH1/P2RX1/ITPR3/HIST1H3B/HIST1H3I/IKZF1	10
GO:0032735	BP	GO:0032735	positive regulation of interleukin-12 production	4/770	32/16778	0.0571832	0.21269	0.165627	IRF8/CCR7/TLR2/IDO1	4
GO:0042987	BP	GO:0042987	amyloid precursor protein catabolic process	4/770	32/16778	0.0571832	0.21269	0.165627	LRRTM3/SORL1/APOE/LYN	4
GO:0019218	BP	GO:0019218	regulation of steroid metabolic process	9/770	107/16778	0.0573567	0.213164	0.165996	NR1D1/ACADL/KIT/BMP5/PROX1/APOE/APOC1/IL1B/EGR1	9
GO:0061337	BP	GO:0061337	cardiac conduction	11/770	140/16778	0.0574972	0.213515	0.166269	ATP1A2/ATP1B1/ATP1B2/CACNB4/KCNE2/TRDN/CASQ2/GJA5/ABCC9/ATP2A3/ITPR3	11
GO:0034260	BP	GO:0034260	negative regulation of GTPase activity	5/770	46/16778	0.0585176	0.216436	0.168544	RGN/F11R/ARRB2/MIR21/GMIP	5
GO:0035987	BP	GO:0035987	endodermal cell differentiation	5/770	46/16778	0.0585176	0.216436	0.168544	MMP9/ITGB2/EOMES/COL12A1/INHBA	5
GO:0071825	BP	GO:0071825	protein-lipid complex subunit organization	5/770	46/16778	0.0585176	0.216436	0.168544	LIPG/APOE/APOC1/PLA2G7/ABCA1	5
GO:1900408	BP	GO:1900408	negative regulation of cellular response to oxidative stress	5/770	46/16778	0.0585176	0.216436	0.168544	GPR37/MIR21/VNN1/SOD2/NR4A3	5
GO:1903202	BP	GO:1903202	negative regulation of oxidative stress-induced cell death	5/770	46/16778	0.0585176	0.216436	0.168544	GPR37/MIR21/VNN1/SOD2/NR4A3	5
GO:0006690	BP	GO:0006690	icosanoid metabolic process	9/770	108/16778	0.0601533	0.221953	0.17284	AKR1C1/CYP4A11/PTGS2/ALOX5/ALOX5AP/CYP2S1/TLR2/EDN1/PTGS1	9
GO:0008645	BP	GO:0008645	hexose transmembrane transport	9/770	108/16778	0.0601533	0.221953	0.17284	ITLN1/SLC2A3/C3/IL1B/EDNRA/PPBP/MZB1/NR4A3/MIR223	9
GO:0046916	BP	GO:0046916	cellular transition metal ion homeostasis	9/770	108/16778	0.0601533	0.221953	0.17284	S100A9/S100A8/MT1H/MT1G/HAMP/SLC11A1/HMOX1/SCARA5/ALAS2	9
GO:0006869	BP	GO:0006869	lipid transport	22/770	336/16778	0.0602628	0.222003	0.172879	PRKAA2/AKR1C1/MAP2K6/SLC10A4/VLDLR/CYP4A11/SORL1/AQP9/APOBR/ABCC3/LIPG/APOE/APOC1/CEACAM1/IL1B/APOL1/SPP1/ACSL1/EDN1/OSBPL3/INHBA/ABCA1	22
GO:0045862	BP	GO:0045862	positive regulation of proteolysis	22/770	336/16778	0.0602628	0.222003	0.172879	KCNE2/RGN/TNFRSF1B/PLK3/CYR61/S100A9/PYHIN1/S100A8/AIM2/CTSH/MEFV/MIR21/P2RX1/NLRP1/APOE/C3/CASP10/IL1B/TNFSF10/LYN/TRIB1/IL33	22
GO:0007623	BP	GO:0007623	circadian rhythm	14/770	193/16778	0.0612311	0.223602	0.174124	PER3/PRKAA2/CIART/LGR4/PER1/NR1D1/DBP/NR1D2/PROX1/ARNTL2/TOP2A/SIK1/NAMPT/NFIL3	14
GO:0031649	BP	GO:0031649	heat generation	3/770	20/16778	0.0613734	0.223602	0.174124	PTGS2/IL1B/ADRB2	3
GO:0032373	BP	GO:0032373	positive regulation of sterol transport	3/770	20/16778	0.0613734	0.223602	0.174124	LIPG/APOE/ABCA1	3
GO:0032376	BP	GO:0032376	positive regulation of cholesterol transport	3/770	20/16778	0.0613734	0.223602	0.174124	LIPG/APOE/ABCA1	3
GO:0034162	BP	GO:0034162	toll-like receptor 9 signaling pathway	3/770	20/16778	0.0613734	0.223602	0.174124	PIK3AP1/LILRA4/TLR8	3
GO:0035809	BP	GO:0035809	regulation of urine volume	3/770	20/16778	0.0613734	0.223602	0.174124	ADM/EDN1/HAS2	3
GO:0042772	BP	GO:0042772	DNA damage response, signal transduction resulting in transcription	3/770	20/16778	0.0613734	0.223602	0.174124	TP63/PYHIN1/ZNF385A	3
GO:0043153	BP	GO:0043153	entrainment of circadian clock by photoperiod	3/770	20/16778	0.0613734	0.223602	0.174124	PER3/PER1/SIK1	3
GO:0043369	BP	GO:0043369	CD4-positive or CD8-positive, alpha-beta T cell lineage commitment	3/770	20/16778	0.0613734	0.223602	0.174124	SLAMF6/IRF4/IL6	3
GO:0048670	BP	GO:0048670	regulation of collateral sprouting	3/770	20/16778	0.0613734	0.223602	0.174124	EFNA5/SPP1/SEMA4D	3
GO:0072234	BP	GO:0072234	metanephric nephron tubule development	3/770	20/16778	0.0613734	0.223602	0.174124	LGR4/CALB1/LIF	3
GO:1901032	BP	GO:1901032	negative regulation of response to reactive oxygen species	3/770	20/16778	0.0613734	0.223602	0.174124	GPR37/MIR21/NR4A3	3
GO:1903206	BP	GO:1903206	negative regulation of hydrogen peroxide-induced cell death	3/770	20/16778	0.0613734	0.223602	0.174124	GPR37/MIR21/NR4A3	3
GO:2001039	BP	GO:2001039	negative regulation of cellular response to drug	3/770	20/16778	0.0613734	0.223602	0.174124	GPR37/MIR21/NR4A3	3
GO:0048863	BP	GO:0048863	stem cell differentiation	18/770	264/16778	0.0614268	0.223621	0.174139	FGFR2/GSC/ERBB4/TP63/KIT/HIST1H4D/SEMA3D/PTPRC/SPI1/GREM1/SOX18/LIF/EOMES/EDNRA/EDN1/HIST1H3B/HIST1H3I/SEMA4D	18
GO:0007015	BP	GO:0007015	actin filament organization	24/770	374/16778	0.061938	0.225304	0.17545	USH1C/WIPF3/PROX1/NCKAP1L/LCP1/GPR65/CORO1A/ARHGEF15/CSF3/MIR21/CCR7/ICAM1/PLEK/ARHGAP25/TACR1/HCK/CASS4/SHANK3/RAC2/HCLS1/PTGER4/MICAL1/CCL21/WAS	24
GO:0003338	BP	GO:0003338	metanephros morphogenesis	4/770	33/16778	0.0628074	0.227832	0.177418	LGR4/CALB1/GREM1/LIF	4
GO:0014808	BP	GO:0014808	release of sequestered calcium ion into cytosol by sarcoplasmic reticulum	4/770	33/16778	0.0628074	0.227832	0.177418	ATP1A2/TRDN/CASQ2/CLIC2	4
GO:0002042	BP	GO:0002042	cell migration involved in sprouting angiogenesis	7/770	77/16778	0.0629143	0.227832	0.177418	PTGS2/NR4A1/EFNB2/GREM1/HMOX1/MIR126/SRPX2	7
GO:0051289	BP	GO:0051289	protein homotetramerization	7/770	77/16778	0.0629143	0.227832	0.177418	ACADL/TP63/CDA/GBP5/CD247/CD79A/SOD2	7
GO:0007613	BP	GO:0007613	memory	9/770	109/16778	0.0630357	0.227832	0.177418	GRIA1/CALB1/VLDLR/MUSK/PTGS2/APOE/TACR1/SHANK3/ITPR3	9
GO:0017001	BP	GO:0017001	antibiotic catabolic process	5/770	47/16778	0.0631253	0.227832	0.177418	SULT1C4/PXDNL/NPL/PXDN/SULT1B1	5
GO:0030199	BP	GO:0030199	collagen fibril organization	5/770	47/16778	0.0631253	0.227832	0.177418	DPT/LOXL1/GREM1/COL12A1/COL14A1	5
GO:0031529	BP	GO:0031529	ruffle organization	5/770	47/16778	0.0631253	0.227832	0.177418	CCR7/ICAM1/PLEK/STAP1/CCL21	5
GO:0032480	BP	GO:0032480	negative regulation of type I interferon production	5/770	47/16778	0.0631253	0.227832	0.177418	NLRC5/MIR21/LILRB1/LILRA4/TNFAIP3	5
GO:0046456	BP	GO:0046456	icosanoid biosynthetic process	5/770	47/16778	0.0631253	0.227832	0.177418	PTGS2/ALOX5/ALOX5AP/EDN1/PTGS1	5
GO:0046888	BP	GO:0046888	negative regulation of hormone secretion	6/770	62/16778	0.0642063	0.231553	0.180316	UCP2/IL1B/LIF/OSM/EDN1/INHBA	6
GO:0032409	BP	GO:0032409	regulation of transporter activity	17/770	248/16778	0.0650498	0.234412	0.182543	ATP1A2/ATP1B1/ATP1B2/CACNB4/KCNE2/TRDN/RGN/PTAFR/CASQ2/CTSS/PLCG2/FXYD5/MMP9/SHANK3/ADRB2/GLRX/CLIC2	17
GO:0015749	BP	GO:0015749	monosaccharide transmembrane transport	9/770	110/16778	0.0660044	0.237667	0.185077	ITLN1/SLC2A3/C3/IL1B/EDNRA/PPBP/MZB1/NR4A3/MIR223	9
GO:0035249	BP	GO:0035249	synaptic transmission, glutamatergic	8/770	94/16778	0.0668589	0.240557	0.187327	ATP1A2/SYT1/NRXN1/GRIA1/TNR/PTGS2/P2RX1/SHANK3	8
GO:1902903	BP	GO:1902903	regulation of supramolecular fiber organization	21/770	322/16778	0.0673864	0.242266	0.188659	WIPF3/PROX1/NCKAP1L/GPR65/CORO1A/ARHGEF15/CSF3/MIR21/CCR7/ICAM1/APOE/PLEK/TACR1/HCK/SHANK3/RAC2/HCLS1/PTGER4/EDN1/CCL21/WAS	21
GO:0035637	BP	GO:0035637	multicellular organismal signaling	14/770	196/16778	0.0677415	0.243354	0.189506	ATP1A2/ATP1B1/ATP1B2/CACNB4/KCNE2/TRDN/CASQ2/GJA5/TNR/ABCC9/P2RX1/ATP2A3/TYMP/ITPR3	14
GO:0006584	BP	GO:0006584	catecholamine metabolic process	5/770	48/16778	0.0679313	0.243469	0.189595	MOXD1/GPR37/GCH1/ITGAM/NR4A2	5
GO:0009712	BP	GO:0009712	catechol-containing compound metabolic process	5/770	48/16778	0.0679313	0.243469	0.189595	MOXD1/GPR37/GCH1/ITGAM/NR4A2	5
GO:0070265	BP	GO:0070265	necrotic cell death	5/770	48/16778	0.0679313	0.243469	0.189595	BIRC3/RIPK3/MLKL/CD14/LY96	5
GO:0007616	BP	GO:0007616	long-term memory	4/770	34/16778	0.068711	0.245313	0.191031	GRIA1/CALB1/APOE/TACR1	4
GO:0030212	BP	GO:0030212	hyaluronan metabolic process	4/770	34/16778	0.068711	0.245313	0.191031	CD44/IL1B/PIM1/HAS2	4
GO:0098751	BP	GO:0098751	bone cell development	4/770	34/16778	0.068711	0.245313	0.191031	KIT/PTPN6/ZNF385A/LILRB1	4
GO:1900077	BP	GO:1900077	negative regulation of cellular response to insulin stimulus	4/770	34/16778	0.068711	0.245313	0.191031	PTPRE/SOCS3/IL1B/MZB1	4
GO:1903514	BP	GO:1903514	release of sequestered calcium ion into cytosol by endoplasmic reticulum	4/770	34/16778	0.068711	0.245313	0.191031	ATP1A2/TRDN/CASQ2/CLIC2	4
GO:0002021	BP	GO:0002021	response to dietary excess	3/770	21/16778	0.06925	0.245721	0.191349	SGIP1/APOE/ADRB2	3
GO:0002347	BP	GO:0002347	response to tumor cell	3/770	21/16778	0.06925	0.245721	0.191349	CADM3/CD226/CEACAM1	3
GO:0002825	BP	GO:0002825	regulation of T-helper 1 type immune response	3/770	21/16778	0.06925	0.245721	0.191349	SLC11A1/CD80/IL33	3
GO:0010881	BP	GO:0010881	regulation of cardiac muscle contraction by regulation of the release of sequestered calcium ion	3/770	21/16778	0.06925	0.245721	0.191349	ATP1A2/CASQ2/CLIC2	3
GO:0032656	BP	GO:0032656	regulation of interleukin-13 production	3/770	21/16778	0.06925	0.245721	0.191349	IRF4/TNFRSF21/IL33	3
GO:0036499	BP	GO:0036499	PERK-mediated unfolded protein response	3/770	21/16778	0.06925	0.245721	0.191349	ATF3/CCL2/CXCL8	3
GO:0044321	BP	GO:0044321	response to leptin	3/770	21/16778	0.06925	0.245721	0.191349	NR1D1/EDN1/NR4A3	3
GO:0060055	BP	GO:0060055	angiogenesis involved in wound healing	3/770	21/16778	0.06925	0.245721	0.191349	MCAM/GPR4/TNFAIP3	3
GO:0043900	BP	GO:0043900	regulation of multi-organism process	24/770	379/16778	0.0697093	0.247161	0.19247	PROX1/PTAFR/AIM2/BIRC3/CARD16/ARHGDIB/OASL/IRF8/CCL4/CCL5/TOP2A/ZFP36/APOE/LILRB1/IL1B/SLPI/CXCL8/CD180/LY86/TNFAIP3/INHBA/LY96/TRIB1/FCN1	24
GO:0008361	BP	GO:0008361	regulation of cell size	12/770	162/16778	0.0697814	0.247227	0.192522	EFNA5/SEMA3D/TNR/VAV1/APOE/PLEK/SHANK3/SPP1/IL7R/EDN1/AQP1/SEMA4D	12
GO:0001938	BP	GO:0001938	positive regulation of endothelial cell proliferation	8/770	95/16778	0.0702266	0.2485	0.193513	PROX1/APLNR/NR4A1/MIR21/LRG1/HMOX1/TEK/MIR126	8
GO:0034103	BP	GO:0034103	regulation of tissue remodeling	7/770	79/16778	0.0702481	0.2485	0.193513	GREM1/CEACAM1/INPP5D/SPP1/TNFAIP3/IL6/GPNMB	7
GO:0009266	BP	GO:0009266	response to temperature stimulus	16/770	233/16778	0.0709674	0.250853	0.195345	THRA/ASIC3/PTGS2/ADM/UCP2/FOS/ARRB2/METRNL/TACR1/HMOX1/CXCL10/PLAC8/ADRB2/CD14/LYN/SCARA5	16
GO:0010565	BP	GO:0010565	regulation of cellular ketone metabolic process	12/770	163/16778	0.0723527	0.254829	0.198442	PRKAA2/NR1D1/ACADL/BMP5/RGN/PROX1/PTGS2/MIR21/APOC1/CEACAM1/EGR1/NR4A3	12
GO:0043123	BP	GO:0043123	positive regulation of I-kappaB kinase/NF-kappaB signaling	12/770	163/16778	0.0723527	0.254829	0.198442	ROR1/S100A12/BIRC3/CARD16/CCR7/SECTM1/CASP10/TGM2/HMOX1/TNFSF10/CCL21/PIM2	12
GO:0071466	BP	GO:0071466	cellular response to xenobiotic stimulus	12/770	163/16778	0.0723527	0.254829	0.198442	AKR1C1/GHR/FMO3/CASQ2/S100A12/ICAM1/CYP2S1/SULT1B1/ACSL1/EGR1/AQP1/PTGS1	12
GO:0031667	BP	GO:0031667	response to nutrient levels	28/770	456/16778	0.0723977	0.254829	0.198442	PRKAA2/SGIP1/ATF3/PROX1/SELL/PTGS2/PIK3C2B/NUAK2/ADM/CD3E/UCP2/P2RX1/LIPG/ICAM1/HAMP/ZFP36/APOE/KYNU/IL1B/HMOX1/SPP1/CXCL10/ACSL1/ADRB2/C2/PIM1/ABCA1/CYBB	28
GO:0021872	BP	GO:0021872	forebrain generation of neurons	6/770	64/16778	0.0726432	0.254829	0.198442	FGFR2/ERBB4/ROBO2/PROX1/SHANK3/INHBA	6
GO:0030865	BP	GO:0030865	cortical cytoskeleton organization	5/770	49/16778	0.0729344	0.254829	0.198442	WIPF3/NCKAP1L/FMNL1/PLEK/WAS	5
GO:0035306	BP	GO:0035306	positive regulation of dephosphorylation	5/770	49/16778	0.0729344	0.254829	0.198442	RGN/RIPK3/CD300A/LILRB2/PLEK	5
GO:0050994	BP	GO:0050994	regulation of lipid catabolic process	5/770	49/16778	0.0729344	0.254829	0.198442	THRA/HCAR2/APOC1/IL1B/PIK3CG	5
GO:0061383	BP	GO:0061383	trabecula morphogenesis	5/770	49/16778	0.0729344	0.254829	0.198442	BMP5/GREM1/ADAMTS1/TEK/SEMA4D	5
GO:0070206	BP	GO:0070206	protein trimerization	5/770	49/16778	0.0729344	0.254829	0.198442	ITLN1/CD247/ALOX5AP/MLKL/SCARA5	5
GO:0042737	BP	GO:0042737	drug catabolic process	10/770	129/16778	0.072995	0.254829	0.198442	SULT1C4/MOXD1/PXDNL/CHI3L2/NPL/CHI3L1/CTSH/CYP2S1/PXDN/SULT1B1	10
GO:0050829	BP	GO:0050829	defense response to Gram-negative bacterium	7/770	80/16778	0.074098	0.254829	0.198442	IL6R/SELP/LYZ/RNASE6/IGHM/SLC11A1/IL6	7
GO:0001574	BP	GO:0001574	ganglioside biosynthetic process	2/770	10/16778	0.0741301	0.254829	0.198442	ST8SIA6/ST8SIA4	2
GO:0002836	BP	GO:0002836	positive regulation of response to tumor cell	2/770	10/16778	0.0741301	0.254829	0.198442	CADM3/CD226	2
GO:0002839	BP	GO:0002839	positive regulation of immune response to tumor cell	2/770	10/16778	0.0741301	0.254829	0.198442	CADM3/CD226	2
GO:0003264	BP	GO:0003264	regulation of cardioblast proliferation	2/770	10/16778	0.0741301	0.254829	0.198442	EYA1/PIM1	2
GO:0032957	BP	GO:0032957	inositol trisphosphate metabolic process	2/770	10/16778	0.0741301	0.254829	0.198442	PTAFR/PLCG2	2
GO:0033089	BP	GO:0033089	positive regulation of T cell differentiation in thymus	2/770	10/16778	0.0741301	0.254829	0.198442	IL7R/VNN1	2
GO:0036166	BP	GO:0036166	phenotypic switching	2/770	10/16778	0.0741301	0.254829	0.198442	OLFM2/MIR21	2
GO:0043129	BP	GO:0043129	surfactant homeostasis	2/770	10/16778	0.0741301	0.254829	0.198442	CTSH/ADGRF5	2
GO:0044650	BP	GO:0044650	adhesion of symbiont to host cell	2/770	10/16778	0.0741301	0.254829	0.198442	ICAM1/LRRC15	2
GO:0045059	BP	GO:0045059	positive thymic T cell selection	2/770	10/16778	0.0741301	0.254829	0.198442	CD3D/DOCK2	2
GO:0046886	BP	GO:0046886	positive regulation of hormone biosynthetic process	2/770	10/16778	0.0741301	0.254829	0.198442	IL1B/EGR1	2
GO:0048845	BP	GO:0048845	venous blood vessel morphogenesis	2/770	10/16778	0.0741301	0.254829	0.198442	PROX1/EFNB2	2
GO:0051124	BP	GO:0051124	synaptic growth at neuromuscular junction	2/770	10/16778	0.0741301	0.254829	0.198442	MUSK/SHANK3	2
GO:0051132	BP	GO:0051132	NK T cell activation	2/770	10/16778	0.0741301	0.254829	0.198442	CD300A/RASAL3	2
GO:0060339	BP	GO:0060339	negative regulation of type I interferon-mediated signaling pathway	2/770	10/16778	0.0741301	0.254829	0.198442	NLRC5/MIR21	2
GO:0060600	BP	GO:0060600	dichotomous subdivision of an epithelial terminal unit	2/770	10/16778	0.0741301	0.254829	0.198442	CTSH/AREG	2
GO:0061051	BP	GO:0061051	positive regulation of cell growth involved in cardiac muscle cell development	2/770	10/16778	0.0741301	0.254829	0.198442	HAMP/EDN1	2
GO:0070857	BP	GO:0070857	regulation of bile acid biosynthetic process	2/770	10/16778	0.0741301	0.254829	0.198442	NR1D1/PROX1	2
GO:0072578	BP	GO:0072578	neurotransmitter-gated ion channel clustering	2/770	10/16778	0.0741301	0.254829	0.198442	APOE/SHANK3	2
GO:0098598	BP	GO:0098598	learned vocalization behavior or vocal learning	2/770	10/16778	0.0741301	0.254829	0.198442	NRXN1/SHANK3	2
GO:1901072	BP	GO:1901072	glucosamine-containing compound catabolic process	2/770	10/16778	0.0741301	0.254829	0.198442	CHI3L2/CHI3L1	2
GO:1902713	BP	GO:1902713	regulation of interferon-gamma secretion	2/770	10/16778	0.0741301	0.254829	0.198442	CD2/PTPN22	2
GO:1905065	BP	GO:1905065	positive regulation of vascular smooth muscle cell differentiation	2/770	10/16778	0.0741301	0.254829	0.198442	KIT/MIR21	2
GO:2001198	BP	GO:2001198	regulation of dendritic cell differentiation	2/770	10/16778	0.0741301	0.254829	0.198442	LILRB1/LILRB2	2
GO:2001214	BP	GO:2001214	positive regulation of vasculogenesis	2/770	10/16778	0.0741301	0.254829	0.198442	ADM/CEACAM1	2
GO:0001941	BP	GO:0001941	postsynaptic membrane organization	4/770	35/16778	0.0748897	0.256108	0.199438	NRXN1/MUSK/APOE/SHANK3	4
GO:0003091	BP	GO:0003091	renal water homeostasis	4/770	35/16778	0.0748897	0.256108	0.199438	CYP4A11/ADCY4/AQP1/HAS2	4
GO:0006699	BP	GO:0006699	bile acid biosynthetic process	4/770	35/16778	0.0748897	0.256108	0.199438	NR1D1/PROX1/CH25H/OSBPL3	4
GO:0033280	BP	GO:0033280	response to vitamin D	4/770	35/16778	0.0748897	0.256108	0.199438	PTGS2/SPP1/CXCL10/PIM1	4
GO:0046839	BP	GO:0046839	phospholipid dephosphorylation	4/770	35/16778	0.0748897	0.256108	0.199438	PLPPR5/PLPP2/PLPP4/INPP5D	4
GO:0050919	BP	GO:0050919	negative chemotaxis	4/770	35/16778	0.0748897	0.256108	0.199438	ROBO2/EFNA5/SEMA3D/SEMA4D	4
GO:0070423	BP	GO:0070423	nucleotide-binding oligomerization domain containing signaling pathway	4/770	35/16778	0.0748897	0.256108	0.199438	MAP2K6/PTPN22/BIRC3/TNFAIP3	4
GO:0010950	BP	GO:0010950	positive regulation of endopeptidase activity	12/770	164/16778	0.0749842	0.256242	0.199542	CYR61/S100A9/S100A8/AIM2/CTSH/MEFV/MIR21/P2RX1/NLRP1/CASP10/TNFSF10/LYN	12
GO:0019058	BP	GO:0019058	viral life cycle	20/770	308/16778	0.0753942	0.257391	0.200436	PROX1/F11R/SELPLG/OASL/EFNB2/ANPEP/CCL2/CCL5/TOP2A/ICAM1/APOE/VAMP8/CXCR4/DPP4/SLPI/CD86/CD80/LRRC15/CXCL8/FCN1	20
GO:0034219	BP	GO:0034219	carbohydrate transmembrane transport	9/770	113/16778	0.0754316	0.257391	0.200436	ITLN1/SLC2A3/C3/IL1B/EDNRA/PPBP/MZB1/NR4A3/MIR223	9
GO:0007369	BP	GO:0007369	gastrulation	13/770	182/16778	0.0763177	0.260223	0.202642	FGFR2/GSC/EYA1/DUSP5/APLNR/DUSP2/MMP9/ITGB2/EOMES/DUSP1/COL12A1/INHBA/NR4A3	13
GO:0032091	BP	GO:0032091	negative regulation of protein binding	8/770	97/16778	0.0772675	0.263092	0.204876	SORL1/CARD16/ARRB2/TMC8/CCL23/SLPI/ADRB2/PIM2	8
GO:0007263	BP	GO:0007263	nitric oxide mediated signal transduction	3/770	22/16778	0.0775573	0.263092	0.204876	RASD1/APOE/FPR1	3
GO:0032878	BP	GO:0032878	regulation of establishment or maintenance of cell polarity	3/770	22/16778	0.0775573	0.263092	0.204876	CDH5/DOCK8/TEK	3
GO:0043032	BP	GO:0043032	positive regulation of macrophage activation	3/770	22/16778	0.0775573	0.263092	0.204876	ITGAM/STAP1/IL33	3
GO:0097186	BP	GO:0097186	amelogenesis	3/770	22/16778	0.0775573	0.263092	0.204876	MMP20/WDR72/CSF3R	3
GO:0140115	BP	GO:0140115	export across plasma membrane	3/770	22/16778	0.0775573	0.263092	0.204876	ATP1A2/ATP1B1/ATP1B2	3
GO:1903010	BP	GO:1903010	regulation of bone development	3/770	22/16778	0.0775573	0.263092	0.204876	RGN/GREM1/LILRB1	3
GO:0008625	BP	GO:0008625	extrinsic apoptotic signaling pathway via death domain receptors	7/770	81/16778	0.0780699	0.264078	0.205644	BMP5/ATF3/TMC8/ICAM1/HMOX1/TNFSF10/TNFAIP3	7
GO:0050886	BP	GO:0050886	endocrine process	7/770	81/16778	0.0780699	0.264078	0.205644	GJA5/HCAR2/TACR1/IL1B/CPA3/EDN1/INHBA	7
GO:0009435	BP	GO:0009435	NAD biosynthetic process	5/770	50/16778	0.0781332	0.264078	0.205644	PTGS2/NNMT/PNP/KYNU/NAMPT	5
GO:0048662	BP	GO:0048662	negative regulation of smooth muscle cell proliferation	5/770	50/16778	0.0781332	0.264078	0.205644	OGN/CNN1/HMOX1/TNFAIP3/TRIB1	5
GO:2001258	BP	GO:2001258	negative regulation of cation channel activity	5/770	50/16778	0.0781332	0.264078	0.205644	KCNE2/TRDN/CASQ2/MMP9/CLIC2	5
GO:0051262	BP	GO:0051262	protein tetramerization	11/770	148/16778	0.0786558	0.26565	0.206868	ACADL/TP63/HIST1H4D/CDA/GBP5/CD247/CCL5/CD79A/HIST1H3B/HIST1H3I/SOD2	11
GO:0051101	BP	GO:0051101	regulation of DNA binding	9/770	114/16778	0.0787484	0.265769	0.206961	TNKS/PYHIN1/BCL3/PLAUR/MMP9/HMOX1/LIF/GZMA/IRF4	9
GO:0035023	BP	GO:0035023	regulation of Rho protein signal transduction	10/770	131/16778	0.0790925	0.266735	0.207713	ARHGDIB/GPR65/ARHGEF15/VAV1/APOE/GPR4/ARAP2/ABCA1/P2RY10/P2RY8	10
GO:0022604	BP	GO:0022604	regulation of cell morphogenesis	28/770	461/16778	0.080241	0.270412	0.210576	SYT2/SYT1/ROBO2/KIT/EFNA5/WIPF3/SEMA3D/KIAA1958/PALMD/FGR/TNR/CD44/PLXNC1/CORO1A/CCL2/FMNL1/MIR21/ICAM1/APOE/HCK/ITGB2/SHANK3/SPP1/LST1/STRIP2/HAS2/SEMA4D/WAS	28
GO:0033138	BP	GO:0033138	positive regulation of peptidyl-serine phosphorylation	8/770	98/16778	0.0809409	0.272128	0.211913	PTGS2/CD44/ARRB2/CSF3/LIF/OSM/HCLS1/IL6	8
GO:0006692	BP	GO:0006692	prostanoid metabolic process	4/770	36/16778	0.0813385	0.272128	0.211913	AKR1C1/PTGS2/EDN1/PTGS1	4
GO:0006693	BP	GO:0006693	prostaglandin metabolic process	4/770	36/16778	0.0813385	0.272128	0.211913	AKR1C1/PTGS2/EDN1/PTGS1	4
GO:0007618	BP	GO:0007618	mating	4/770	36/16778	0.0813385	0.272128	0.211913	THRA/P2RX1/TACR1/PI3	4
GO:0008207	BP	GO:0008207	C21-steroid hormone metabolic process	4/770	36/16778	0.0813385	0.272128	0.211913	AKR1C1/BMP5/ADM/EGR1	4
GO:0009395	BP	GO:0009395	phospholipid catabolic process	4/770	36/16778	0.0813385	0.272128	0.211913	PLCG2/LIPG/APOC1/GPCPD1	4
GO:0035872	BP	GO:0035872	nucleotide-binding domain, leucine rich repeat containing receptor signaling pathway	4/770	36/16778	0.0813385	0.272128	0.211913	MAP2K6/PTPN22/BIRC3/TNFAIP3	4
GO:0045124	BP	GO:0045124	regulation of bone resorption	4/770	36/16778	0.0813385	0.272128	0.211913	INPP5D/SPP1/TNFAIP3/IL6	4
GO:0050691	BP	GO:0050691	regulation of defense response to virus by host	4/770	36/16778	0.0813385	0.272128	0.211913	AIM2/LILRB1/IL1B/TNFAIP3	4
GO:0050850	BP	GO:0050850	positive regulation of calcium-mediated signaling	4/770	36/16778	0.0813385	0.272128	0.211913	TRDN/CD3E/CCL4/TREM2	4
GO:0051965	BP	GO:0051965	positive regulation of synapse assembly	6/770	66/16778	0.0816837	0.273086	0.212658	LRRTM3/NRXN1/EFNA5/LRRTM2/LRRN3/SRPX2	6
GO:1901617	BP	GO:1901617	organic hydroxy compound biosynthetic process	16/770	238/16778	0.0820883	0.273898	0.213291	PRKAA2/NR1D1/ASIP/BMP5/MOXD1/GPR37/PROX1/PTAFR/CH25H/GCH1/PLCG2/APOE/PLEK/IL1B/NR4A2/OSBPL3	16
GO:0006639	BP	GO:0006639	acylglycerol metabolic process	9/770	115/16778	0.0821527	0.273898	0.213291	RGN/APOBR/APOE/APOC1/C3/SIK1/ACSL1/PIK3CG/FABP4	9
GO:0019217	BP	GO:0019217	regulation of fatty acid metabolic process	7/770	82/16778	0.0821636	0.273898	0.213291	PRKAA2/ACADL/RGN/PTGS2/APOC1/CEACAM1/NR4A3	7
GO:0055072	BP	GO:0055072	iron ion homeostasis	7/770	82/16778	0.0821636	0.273898	0.213291	HAMP/SLC11A1/HMOX1/STEAP4/SLC25A37/SCARA5/ALAS2	7
GO:0043901	BP	GO:0043901	negative regulation of multi-organism process	12/770	167/16778	0.0832426	0.277296	0.215937	PROX1/CARD16/ARHGDIB/OASL/IRF8/CCL4/CCL5/ZFP36/SLPI/TNFAIP3/TRIB1/FCN1	12
GO:0060537	BP	GO:0060537	muscle tissue development	24/770	387/16778	0.0835	0.277953	0.216449	FGFR2/HLF/ERBB4/NR1D2/TP63/MYL3/BMP5/EYA1/BTG2/ATF3/PROX1/GJA5/EFNB2/FOS/GREM1/ARRB2/HAMP/GPCPD1/SIK1/EOMES/EGR1/EDN1/PIM1/VGLL2	24
GO:0010810	BP	GO:0010810	regulation of cell-substrate adhesion	13/770	185/16778	0.0842141	0.280129	0.218143	EDIL3/EFNA5/VWC2/ECM2/CYR61/PLAU/GREM1/CCR7/RAC2/ANGPT2/HAS2/TEK/CCL21	13
GO:0030336	BP	GO:0030336	negative regulation of cell migration	18/770	276/16778	0.0853846	0.282927	0.220322	ERBB4/MIR218-1/BMP5/ARHGDIB/GREM1/CCL2/MIR21/CD300A/APOE/HMOX1/STAP1/CXCL13/PTGER4/MCTP1/TRIB1/ANGPT2/IL33/CCL21	18
GO:0006638	BP	GO:0006638	neutral lipid metabolic process	9/770	116/16778	0.0856444	0.282927	0.220322	RGN/APOBR/APOE/APOC1/C3/SIK1/ACSL1/PIK3CG/FABP4	9
GO:0001516	BP	GO:0001516	prostaglandin biosynthetic process	3/770	23/16778	0.086277	0.282927	0.220322	PTGS2/EDN1/PTGS1	3
GO:0002724	BP	GO:0002724	regulation of T cell cytokine production	3/770	23/16778	0.086277	0.282927	0.220322	CLC/IL6/SASH3	3
GO:0010894	BP	GO:0010894	negative regulation of steroid biosynthetic process	3/770	23/16778	0.086277	0.282927	0.220322	BMP5/PROX1/APOE	3
GO:0031579	BP	GO:0031579	membrane raft organization	3/770	23/16778	0.086277	0.282927	0.220322	CD2/CMTM8/DOCK2	3
GO:0032232	BP	GO:0032232	negative regulation of actin filament bundle assembly	3/770	23/16778	0.086277	0.282927	0.220322	MIR21/SHANK3/WAS	3
GO:0032616	BP	GO:0032616	interleukin-13 production	3/770	23/16778	0.086277	0.282927	0.220322	IRF4/TNFRSF21/IL33	3
GO:0033688	BP	GO:0033688	regulation of osteoblast proliferation	3/770	23/16778	0.086277	0.282927	0.220322	FGFR2/CYR61/GREM1	3
GO:0034205	BP	GO:0034205	amyloid-beta formation	3/770	23/16778	0.086277	0.282927	0.220322	LRRTM3/SORL1/APOE	3
GO:0045922	BP	GO:0045922	negative regulation of fatty acid metabolic process	3/770	23/16778	0.086277	0.282927	0.220322	ACADL/APOC1/CEACAM1	3
GO:0046457	BP	GO:0046457	prostanoid biosynthetic process	3/770	23/16778	0.086277	0.282927	0.220322	PTGS2/EDN1/PTGS1	3
GO:0072243	BP	GO:0072243	metanephric nephron epithelium development	3/770	23/16778	0.086277	0.282927	0.220322	LGR4/CALB1/LIF	3
GO:2001267	BP	GO:2001267	regulation of cysteine-type endopeptidase activity involved in apoptotic signaling pathway	3/770	23/16778	0.086277	0.282927	0.220322	PLAUR/MMP9/TNFSF10	3
GO:0043647	BP	GO:0043647	inositol phosphate metabolic process	6/770	67/16778	0.0864285	0.282927	0.220322	NUDT11/PTAFR/PLCB2/PLCG2/PLEK/INPP5D	6
GO:0070482	BP	GO:0070482	response to oxygen levels	23/770	370/16778	0.0869989	0.282927	0.220322	ATP1B1/PLK3/PTGS2/PLAU/ADM/UCP2/CARD16/MIR21/ICAM1/CXCR4/NR4A2/DPP4/HMOX1/EDNRA/TLR2/EGR1/EDN1/AQP1/ANGPT2/TEK/MIR126/CYBB/ALAS2	23
GO:0016125	BP	GO:0016125	sterol metabolic process	11/770	151/16778	0.0877008	0.282927	0.220322	PRKAA2/CUBN/ACADL/VLDLR/CH25H/SORL1/APOBR/APOE/APOC1/APOL1/ABCA1	11
GO:0003157	BP	GO:0003157	endocardium development	2/770	11/16778	0.0879261	0.282927	0.220322	PROX1/SOX18	2
GO:0006054	BP	GO:0006054	N-acetylneuraminate metabolic process	2/770	11/16778	0.0879261	0.282927	0.220322	NPL/ST6GAL1	2
GO:0006068	BP	GO:0006068	ethanol catabolic process	2/770	11/16778	0.0879261	0.282927	0.220322	SULT1C4/SULT1B1	2
GO:0006568	BP	GO:0006568	tryptophan metabolic process	2/770	11/16778	0.0879261	0.282927	0.220322	KYNU/IDO1	2
GO:0010820	BP	GO:0010820	positive regulation of T cell chemotaxis	2/770	11/16778	0.0879261	0.282927	0.220322	CCL5/CXCL13	2
GO:0010872	BP	GO:0010872	regulation of cholesterol esterification	2/770	11/16778	0.0879261	0.282927	0.220322	APOE/APOC1	2
GO:0015791	BP	GO:0015791	polyol transport	2/770	11/16778	0.0879261	0.282927	0.220322	AQP9/AQP1	2
GO:0019371	BP	GO:0019371	cyclooxygenase pathway	2/770	11/16778	0.0879261	0.282927	0.220322	PTGS2/PTGS1	2
GO:0019852	BP	GO:0019852	L-ascorbic acid metabolic process	2/770	11/16778	0.0879261	0.282927	0.220322	RGN/SLC2A3	2
GO:0031652	BP	GO:0031652	positive regulation of heat generation	2/770	11/16778	0.0879261	0.282927	0.220322	PTGS2/IL1B	2
GO:0038065	BP	GO:0038065	collagen-activated signaling pathway	2/770	11/16778	0.0879261	0.282927	0.220322	COL4A1/ITGA11	2
GO:0040015	BP	GO:0040015	negative regulation of multicellular organism growth	2/770	11/16778	0.0879261	0.282927	0.220322	PLAC8/ADRB2	2
GO:0043117	BP	GO:0043117	positive regulation of vascular permeability	2/770	11/16778	0.0879261	0.282927	0.220322	CXCR2/TACR1	2
GO:0045091	BP	GO:0045091	regulation of single stranded viral RNA replication via double stranded DNA intermediate	2/770	11/16778	0.0879261	0.282927	0.220322	TOP2A/CXCL8	2
GO:0046689	BP	GO:0046689	response to mercury ion	2/770	11/16778	0.0879261	0.282927	0.220322	AQP9/AQP1	2
GO:0051024	BP	GO:0051024	positive regulation of immunoglobulin secretion	2/770	11/16778	0.0879261	0.282927	0.220322	IL6/IL33	2
GO:0060211	BP	GO:0060211	regulation of nuclear-transcribed mRNA poly(A) tail shortening	2/770	11/16778	0.0879261	0.282927	0.220322	BTG2/ZFP36	2
GO:0060213	BP	GO:0060213	positive regulation of nuclear-transcribed mRNA poly(A) tail shortening	2/770	11/16778	0.0879261	0.282927	0.220322	BTG2/ZFP36	2
GO:0060340	BP	GO:0060340	positive regulation of type I interferon-mediated signaling pathway	2/770	11/16778	0.0879261	0.282927	0.220322	NLRC5/ZBP1	2
GO:0060525	BP	GO:0060525	prostate glandular acinus development	2/770	11/16778	0.0879261	0.282927	0.220322	FGFR2/TP63	2
GO:0061042	BP	GO:0061042	vascular wound healing	2/770	11/16778	0.0879261	0.282927	0.220322	MCAM/TNFAIP3	2
GO:0061081	BP	GO:0061081	positive regulation of myeloid leukocyte cytokine production involved in immune response	2/770	11/16778	0.0879261	0.282927	0.220322	FCER1G/NR4A3	2
GO:0070431	BP	GO:0070431	nucleotide-binding oligomerization domain containing 2 signaling pathway	2/770	11/16778	0.0879261	0.282927	0.220322	PTPN22/TNFAIP3	2
GO:0071372	BP	GO:0071372	cellular response to follicle-stimulating hormone stimulus	2/770	11/16778	0.0879261	0.282927	0.220322	EFNA5/INHBA	2
GO:0072173	BP	GO:0072173	metanephric tubule morphogenesis	2/770	11/16778	0.0879261	0.282927	0.220322	LGR4/CXCR2	2
GO:0090128	BP	GO:0090128	regulation of synapse maturation	2/770	11/16778	0.0879261	0.282927	0.220322	NRXN1/ARHGEF15	2
GO:1902992	BP	GO:1902992	negative regulation of amyloid precursor protein catabolic process	2/770	11/16778	0.0879261	0.282927	0.220322	SORL1/APOE	2
GO:1903975	BP	GO:1903975	regulation of glial cell migration	2/770	11/16778	0.0879261	0.282927	0.220322	GPR183/STAP1	2
GO:0002639	BP	GO:0002639	positive regulation of immunoglobulin production	4/770	37/16778	0.0880516	0.282927	0.220322	MZB1/IL6/IL33/SASH3	4
GO:0006882	BP	GO:0006882	cellular zinc ion homeostasis	4/770	37/16778	0.0880516	0.282927	0.220322	S100A9/S100A8/MT1H/MT1G	4
GO:0046006	BP	GO:0046006	regulation of activated T cell proliferation	4/770	37/16778	0.0880516	0.282927	0.220322	LRRC32/RIPK3/MIR21/CLC	4
GO:0070296	BP	GO:0070296	sarcoplasmic reticulum calcium ion transport	4/770	37/16778	0.0880516	0.282927	0.220322	ATP1A2/TRDN/CASQ2/CLIC2	4
GO:0014706	BP	GO:0014706	striated muscle tissue development	23/770	371/16778	0.0889433	0.285335	0.222197	FGFR2/HLF/ERBB4/NR1D2/MYL3/BMP5/EYA1/BTG2/ATF3/PROX1/GJA5/EFNB2/FOS/GREM1/ARRB2/HAMP/GPCPD1/SIK1/EOMES/EGR1/EDN1/PIM1/VGLL2	23
GO:2001235	BP	GO:2001235	positive regulation of apoptotic signaling pathway	12/770	169/16778	0.0890527	0.285335	0.222197	TP63/S100A9/G0S2/ATF3/S100A8/RIPK3/GZMB/CTSH/PLAUR/MMP9/TNFSF10/INHBA	12
GO:0010524	BP	GO:0010524	positive regulation of calcium ion transport into cytosol	5/770	52/16778	0.0891093	0.285335	0.222197	TRDN/APLNR/CXCL9/CXCL10/CXCL11	5
GO:0071398	BP	GO:0071398	cellular response to fatty acid	5/770	52/16778	0.0891093	0.285335	0.222197	PRKAA2/PTAFR/FFAR2/PTGER4/EDN1	5
GO:1903672	BP	GO:1903672	positive regulation of sprouting angiogenesis	5/770	52/16778	0.0891093	0.285335	0.222197	PTGS2/APLNR/HMOX1/MIR126/SRPX2	5
GO:0030104	BP	GO:0030104	water homeostasis	6/770	68/16778	0.0913215	0.292216	0.227556	TP63/CYP4A11/ADCY4/AQP9/AQP1/HAS2	6
GO:0048638	BP	GO:0048638	regulation of developmental growth	20/770	316/16778	0.0917455	0.29337	0.228455	SYT2/FGFR2/SYT1/ERBB4/NPY1R/GHR/EFNA5/SEMA3D/MUSK/PROX1/TNR/HAMP/APOE/SPP1/PLAC8/ADRB2/EDN1/PIM1/SEMA4D/SASH3	20
GO:0006633	BP	GO:0006633	fatty acid biosynthetic process	10/770	135/16778	0.0922043	0.294634	0.229438	PRKAA2/ACADL/RGN/PTGS2/ALOX5/ALOX5AP/APOC1/CEACAM1/EDN1/PTGS1	10
GO:0048754	BP	GO:0048754	branching morphogenesis of an epithelial tube	11/770	153/16778	0.0940704	0.300251	0.233813	FGFR2/LGR4/PGR/EYA1/RSPO2/COL4A1/GREM1/CTSH/AREG/EDNRA/EDN1	11
GO:0002011	BP	GO:0002011	morphogenesis of an epithelial sheet	5/770	53/16778	0.0948817	0.300251	0.233813	BMP5/CYR61/CD44/HOXB2/CEACAM1	5
GO:1905207	BP	GO:1905207	regulation of cardiocyte differentiation	5/770	53/16778	0.0948817	0.300251	0.233813	EFNB2/GREM1/ARRB2/HAMP/EDN1	5
GO:0043030	BP	GO:0043030	regulation of macrophage activation	4/770	38/16778	0.0950228	0.300251	0.233813	ITGAM/STAP1/ADGRF5/IL33	4
GO:0046688	BP	GO:0046688	response to copper ion	4/770	38/16778	0.0950228	0.300251	0.233813	MT1H/MT1G/ICAM1/AQP1	4
GO:0051150	BP	GO:0051150	regulation of smooth muscle cell differentiation	4/770	38/16778	0.0950228	0.300251	0.233813	FGFR2/OLFM2/KIT/MIR21	4
GO:1901020	BP	GO:1901020	negative regulation of calcium ion transmembrane transporter activity	4/770	38/16778	0.0950228	0.300251	0.233813	ATP1A2/TRDN/CASQ2/CLIC2	4
GO:0045981	BP	GO:0045981	positive regulation of nucleotide metabolic process	7/770	85/16778	0.0951703	0.300251	0.233813	PRKAA2/ADM/APOE/PF4/CXCL9/CXCL10/CXCL11	7
GO:1900544	BP	GO:1900544	positive regulation of purine nucleotide metabolic process	7/770	85/16778	0.0951703	0.300251	0.233813	PRKAA2/ADM/APOE/PF4/CXCL9/CXCL10/CXCL11	7
GO:1901655	BP	GO:1901655	cellular response to ketone	7/770	85/16778	0.0951703	0.300251	0.233813	PRKAA2/EFNA5/ICAM1/KLF2/SPP1/PTGER4/AQP1	7
GO:0001945	BP	GO:0001945	lymph vessel development	3/770	24/16778	0.09539	0.300251	0.233813	PROX1/EFNB2/SOX18	3
GO:0006700	BP	GO:0006700	C21-steroid hormone biosynthetic process	3/770	24/16778	0.09539	0.300251	0.233813	BMP5/ADM/EGR1	3
GO:0009310	BP	GO:0009310	amine catabolic process	3/770	24/16778	0.09539	0.300251	0.233813	MIR21/KYNU/IDO1	3
GO:0009648	BP	GO:0009648	photoperiodism	3/770	24/16778	0.09539	0.300251	0.233813	PER3/PER1/SIK1	3
GO:0010460	BP	GO:0010460	positive regulation of heart rate	3/770	24/16778	0.09539	0.300251	0.233813	ADM/GCH1/EDN1	3
GO:0032897	BP	GO:0032897	negative regulation of viral transcription	3/770	24/16778	0.09539	0.300251	0.233813	CCL4/CCL5/ZFP36	3
GO:0045603	BP	GO:0045603	positive regulation of endothelial cell differentiation	3/770	24/16778	0.09539	0.300251	0.233813	CDH5/MIR21/CLDN5	3
GO:0045939	BP	GO:0045939	negative regulation of steroid metabolic process	3/770	24/16778	0.09539	0.300251	0.233813	BMP5/PROX1/APOE	3
GO:0046633	BP	GO:0046633	alpha-beta T cell proliferation	3/770	24/16778	0.09539	0.300251	0.233813	CD3E/RASAL3/DOCK2	3
GO:0050927	BP	GO:0050927	positive regulation of positive chemotaxis	3/770	24/16778	0.09539	0.300251	0.233813	IL16/CCR4/CXCL8	3
GO:0071280	BP	GO:0071280	cellular response to copper ion	3/770	24/16778	0.09539	0.300251	0.233813	MT1H/MT1G/AQP1	3
GO:1902253	BP	GO:1902253	regulation of intrinsic apoptotic signaling pathway by p53 class mediator	3/770	24/16778	0.09539	0.300251	0.233813	CD44/ZNF385A/MIR21	3
GO:0016999	BP	GO:0016999	antibiotic metabolic process	10/770	136/16778	0.0956733	0.300938	0.234348	AKR1C1/SULT1C4/GHR/PXDNL/NPL/PXDN/RAC2/ST6GAL1/SULT1B1/CYBB	10
GO:0051966	BP	GO:0051966	regulation of synaptic transmission, glutamatergic	6/770	69/16778	0.0963614	0.302897	0.235873	ATP1A2/SYT1/NRXN1/TNR/PTGS2/SHANK3	6
GO:0022612	BP	GO:0022612	gland morphogenesis	9/770	119/16778	0.0966431	0.303188	0.2361	FGFR2/PGR/TP63/PROX1/CEACAM1/TGM2/SULF2/AREG/TNFAIP3	9
GO:0034763	BP	GO:0034763	negative regulation of transmembrane transport	9/770	119/16778	0.0966431	0.303188	0.2361	ATP1A2/KCNE2/TRDN/CASQ2/HAMP/IL1B/MMP9/MZB1/CLIC2	9
GO:2001237	BP	GO:2001237	negative regulation of extrinsic apoptotic signaling pathway	8/770	102/16778	0.0966504	0.303188	0.2361	BMP5/EYA1/ICAM1/IL1B/HMOX1/TNFSF10/PF4/TNFAIP3	8
GO:0030833	BP	GO:0030833	regulation of actin filament polymerization	11/770	154/16778	0.097357	0.305197	0.237664	WIPF3/NCKAP1L/CORO1A/CSF3/CCR7/ICAM1/HCK/RAC2/HCLS1/CCL21/WAS	11
GO:1904063	BP	GO:1904063	negative regulation of cation transmembrane transport	7/770	86/16778	0.0997454	0.312473	0.24333	ATP1A2/KCNE2/TRDN/CASQ2/HAMP/MMP9/CLIC2	7
GO:1903825	BP	GO:1903825	organic acid transmembrane transport	9/770	120/16778	0.100483	0.312557	0.243395	PRKAA2/ATP1A2/SLC38A4/SLC7A10/SLC38A11/SLC16A7/AQP9/SLC7A5/SLC16A10	9
GO:1905039	BP	GO:1905039	carboxylic acid transmembrane transport	9/770	120/16778	0.100483	0.312557	0.243395	PRKAA2/ATP1A2/SLC38A4/SLC7A10/SLC38A11/SLC16A7/AQP9/SLC7A5/SLC16A10	9
GO:0051100	BP	GO:0051100	negative regulation of binding	11/770	155/16778	0.100711	0.312557	0.243395	TNKS/SORL1/CARD16/ARRB2/TMC8/CCL23/SLPI/HMOX1/GZMA/ADRB2/PIM2	11
GO:0051493	BP	GO:0051493	regulation of cytoskeleton organization	29/770	492/16778	0.100732	0.312557	0.243395	EFNA5/STMND1/WIPF3/S100A9/PROX1/S100A8/F11R/NCKAP1L/ARHGDIB/GPR65/CORO1A/ARHGEF15/CSF3/MIR21/CCR7/ICAM1/PLEK/TACR1/HCK/SHANK3/RAC2/HCLS1/TACC3/STAP1/PTGER4/EDN1/TEK/CCL21/WAS	29
GO:0046513	BP	GO:0046513	ceramide biosynthetic process	5/770	54/16778	0.10084	0.312557	0.243395	B4GALT6/CYR61/ST8SIA6/P2RX1/ST8SIA4	5
GO:0008064	BP	GO:0008064	regulation of actin polymerization or depolymerization	12/770	173/16778	0.101406	0.312557	0.243395	WIPF3/NCKAP1L/CORO1A/CSF3/CCR7/ICAM1/PLEK/HCK/RAC2/HCLS1/CCL21/WAS	12
GO:0001990	BP	GO:0001990	regulation of systemic arterial blood pressure by hormone	4/770	39/16778	0.102245	0.312557	0.243395	GJA5/TACR1/CPA3/EDN1	4
GO:0006040	BP	GO:0006040	amino sugar metabolic process	4/770	39/16778	0.102245	0.312557	0.243395	CHI3L2/NPL/CHI3L1/ST6GAL1	4
GO:0017145	BP	GO:0017145	stem cell division	4/770	39/16778	0.102245	0.312557	0.243395	FGFR2/KIT/NAP1L2/EVI2B	4
GO:0043029	BP	GO:0043029	T cell homeostasis	4/770	39/16778	0.102245	0.312557	0.243395	NCKAP1L/RIPK3/CORO1A/GPR174	4
GO:1900744	BP	GO:1900744	regulation of p38MAPK cascade	4/770	39/16778	0.102245	0.312557	0.243395	PER1/PTPN22/GADD45B/IL1B	4
GO:0001660	BP	GO:0001660	fever generation	2/770	12/16778	0.102407	0.312557	0.243395	PTGS2/IL1B	2
GO:0008298	BP	GO:0008298	intracellular mRNA localization	2/770	12/16778	0.102407	0.312557	0.243395	ZNF385A/ZFP36	2
GO:0010623	BP	GO:0010623	programmed cell death involved in cell development	2/770	12/16778	0.102407	0.312557	0.243395	KIT/IL1B	2
GO:0010649	BP	GO:0010649	regulation of cell communication by electrical coupling	2/770	12/16778	0.102407	0.312557	0.243395	TRDN/CASQ2	2
GO:0021889	BP	GO:0021889	olfactory bulb interneuron differentiation	2/770	12/16778	0.102407	0.312557	0.243395	ERBB4/ROBO2	2
GO:0032119	BP	GO:0032119	sequestering of zinc ion	2/770	12/16778	0.102407	0.312557	0.243395	S100A9/S100A8	2
GO:0034116	BP	GO:0034116	positive regulation of heterotypic cell-cell adhesion	2/770	12/16778	0.102407	0.312557	0.243395	CD44/IL1B	2
GO:0039692	BP	GO:0039692	single stranded viral RNA replication via double stranded DNA intermediate	2/770	12/16778	0.102407	0.312557	0.243395	TOP2A/CXCL8	2
GO:0043097	BP	GO:0043097	pyrimidine nucleoside salvage	2/770	12/16778	0.102407	0.312557	0.243395	CDA/TYMP	2
GO:0043116	BP	GO:0043116	negative regulation of vascular permeability	2/770	12/16778	0.102407	0.312557	0.243395	ADM/CEACAM1	2
GO:0043922	BP	GO:0043922	negative regulation by host of viral transcription	2/770	12/16778	0.102407	0.312557	0.243395	CCL4/CCL5	2
GO:0045414	BP	GO:0045414	regulation of interleukin-8 biosynthetic process	2/770	12/16778	0.102407	0.312557	0.243395	BCL3/TLR8	2
GO:0045591	BP	GO:0045591	positive regulation of regulatory T cell differentiation	2/770	12/16778	0.102407	0.312557	0.243395	LILRB4/LILRB2	2
GO:0046629	BP	GO:0046629	gamma-delta T cell activation	2/770	12/16778	0.102407	0.312557	0.243395	NCKAP1L/LILRB1	2
GO:0048672	BP	GO:0048672	positive regulation of collateral sprouting	2/770	12/16778	0.102407	0.312557	0.243395	EFNA5/SEMA4D	2
GO:0048875	BP	GO:0048875	chemical homeostasis within a tissue	2/770	12/16778	0.102407	0.312557	0.243395	CTSH/ADGRF5	2
GO:0050862	BP	GO:0050862	positive regulation of T cell receptor signaling pathway	2/770	12/16778	0.102407	0.312557	0.243395	CCR7/CD226	2
GO:0055062	BP	GO:0055062	phosphate ion homeostasis	2/770	12/16778	0.102407	0.312557	0.243395	GPCPD1/SFRP4	2
GO:0060456	BP	GO:0060456	positive regulation of digestive system process	2/770	12/16778	0.102407	0.312557	0.243395	TACR1/AQP1	2
GO:0060707	BP	GO:0060707	trophoblast giant cell differentiation	2/770	12/16778	0.102407	0.312557	0.243395	SOCS3/LIF	2
GO:0060742	BP	GO:0060742	epithelial cell differentiation involved in prostate gland development	2/770	12/16778	0.102407	0.312557	0.243395	FGFR2/TP63	2
GO:0072505	BP	GO:0072505	divalent inorganic anion homeostasis	2/770	12/16778	0.102407	0.312557	0.243395	GPCPD1/SFRP4	2
GO:0072506	BP	GO:0072506	trivalent inorganic anion homeostasis	2/770	12/16778	0.102407	0.312557	0.243395	GPCPD1/SFRP4	2
GO:0099133	BP	GO:0099133	ATP hydrolysis coupled anion transmembrane transport	2/770	12/16778	0.102407	0.312557	0.243395	ABCC9/ABCC3	2
GO:1900225	BP	GO:1900225	regulation of NLRP3 inflammasome complex assembly	2/770	12/16778	0.102407	0.312557	0.243395	GBP5/MEFV	2
GO:1900452	BP	GO:1900452	regulation of long term synaptic depression	2/770	12/16778	0.102407	0.312557	0.243395	LILRB2/SHANK3	2
GO:1902166	BP	GO:1902166	negative regulation of intrinsic apoptotic signaling pathway in response to DNA damage by p53 class mediator	2/770	12/16778	0.102407	0.312557	0.243395	CD44/ZNF385A	2
GO:1902993	BP	GO:1902993	positive regulation of amyloid precursor protein catabolic process	2/770	12/16778	0.102407	0.312557	0.243395	LRRTM3/LYN	2
GO:0045598	BP	GO:0045598	regulation of fat cell differentiation	9/770	121/16778	0.104409	0.316751	0.246662	NR1D1/PTGS2/ZNF385A/CMKLR1/MEDAG/MIR21/METRNL/ZFP36/IL6	9
GO:0006767	BP	GO:0006767	water-soluble vitamin metabolic process	7/770	87/16778	0.104439	0.316751	0.246662	CUBN/RGN/SLC2A3/ACP5/KYNU/VNN1/VNN2	7
GO:0006919	BP	GO:0006919	activation of cysteine-type endopeptidase activity involved in apoptotic process	7/770	87/16778	0.104439	0.316751	0.246662	S100A9/S100A8/CTSH/P2RX1/NLRP1/CASP10/TNFSF10	7
GO:0016079	BP	GO:0016079	synaptic vesicle exocytosis	7/770	87/16778	0.104439	0.316751	0.246662	SYT2/SYT1/TC2N/C2CD4B/DOC2B/STX11/SYTL3	7
GO:0060349	BP	GO:0060349	bone morphogenesis	7/770	87/16778	0.104439	0.316751	0.246662	FGFR2/OSR2/FREM1/ACP5/SFRP4/HAS2/TEK	7
GO:0030832	BP	GO:0030832	regulation of actin filament length	12/770	174/16778	0.104646	0.316751	0.246662	WIPF3/NCKAP1L/CORO1A/CSF3/CCR7/ICAM1/PLEK/HCK/RAC2/HCLS1/CCL21/WAS	12
GO:0048639	BP	GO:0048639	positive regulation of developmental growth	12/770	174/16778	0.104646	0.316751	0.246662	SYT2/FGFR2/SYT1/ERBB4/GHR/EFNA5/PROX1/HAMP/EDN1/PIM1/SEMA4D/SASH3	12
GO:0003081	BP	GO:0003081	regulation of systemic arterial blood pressure by renin-angiotensin	3/770	25/16778	0.104876	0.316751	0.246662	GJA5/TACR1/CPA3	3
GO:0006929	BP	GO:0006929	substrate-dependent cell migration	3/770	25/16778	0.104876	0.316751	0.246662	PTPRC/ITGA11/FMNL1	3
GO:0034110	BP	GO:0034110	regulation of homotypic cell-cell adhesion	3/770	25/16778	0.104876	0.316751	0.246662	CCL5/CEACAM1/LYN	3
GO:0035640	BP	GO:0035640	exploration behavior	3/770	25/16778	0.104876	0.316751	0.246662	TNR/APOE/DPP4	3
GO:0042481	BP	GO:0042481	regulation of odontogenesis	3/770	25/16778	0.104876	0.316751	0.246662	MMP20/RSPO2/EDN1	3
GO:0046885	BP	GO:0046885	regulation of hormone biosynthetic process	3/770	25/16778	0.104876	0.316751	0.246662	BMP5/IL1B/EGR1	3
GO:0060142	BP	GO:0060142	regulation of syncytium formation by plasma membrane fusion	3/770	25/16778	0.104876	0.316751	0.246662	CD53/CXCL9/CXCL10	3
GO:0060314	BP	GO:0060314	regulation of ryanodine-sensitive calcium-release channel activity	3/770	25/16778	0.104876	0.316751	0.246662	TRDN/CASQ2/CLIC2	3
GO:2000463	BP	GO:2000463	positive regulation of excitatory postsynaptic potential	3/770	25/16778	0.104876	0.316751	0.246662	NRXN1/SHANK3/ADRB2	3
GO:0007189	BP	GO:0007189	adenylate cyclase-activating G-protein coupled receptor signaling pathway	8/770	104/16778	0.10511	0.317248	0.247049	ADM/GPR65/ADCY4/S1PR4/CALCRL/PTGER4/ADRB2/ABCA1	8
GO:0015711	BP	GO:0015711	organic anion transport	27/770	456/16778	0.105884	0.319377	0.248707	PRKAA2/ATP1A2/AKR1C1/SYT1/SLC38A4/MAP2K6/SLC7A10/SLC38A11/SLC6A1/SLC10A4/ASIC3/CYP4A11/SLC16A7/SLC2A3/AQP9/SLC7A5/ABCC3/SLC16A6/APOE/APOC1/CEACAM1/IL1B/ACSL1/EDN1/SLC16A10/AQP1/ABCA1	27
GO:0061448	BP	GO:0061448	connective tissue development	15/770	229/16778	0.106052	0.319677	0.248941	THRA/BMP5/OSR2/RSPO2/CYR61/CHI3L1/ACTA2/CD44/CHRDL2/GREM1/MIR21/GPR4/SULF2/EGR1/EDN1	15
GO:0009988	BP	GO:0009988	cell-cell recognition	6/770	71/16778	0.106875	0.321739	0.250546	GLIPR1L2/CLGN/CCR7/DOCK2/DOCK8/CCL21	6
GO:0032481	BP	GO:0032481	positive regulation of type I interferon production	6/770	71/16778	0.106875	0.321739	0.250546	PTPN22/PLCG2/ZBP1/TLR2/CD14/TLR8	6
GO:0061005	BP	GO:0061005	cell differentiation involved in kidney development	5/770	55/16778	0.10698	0.321844	0.250628	LGR4/ACTA2/GREM1/GPR4/LIF	5
GO:0006906	BP	GO:0006906	vesicle fusion	11/770	157/16778	0.107623	0.323568	0.25197	SYT2/SYT1/TC2N/C2CD4B/CORO1A/DOC2B/DYSF/VAMP8/STX11/SYTL3/TBC1D2	11
GO:0051216	BP	GO:0051216	cartilage development	12/770	175/16778	0.107948	0.324334	0.252567	THRA/BMP5/OSR2/RSPO2/CYR61/CHI3L1/CD44/CHRDL2/GREM1/MIR21/SULF2/EDN1	12
GO:0010817	BP	GO:0010817	regulation of hormone levels	29/770	496/16778	0.108321	0.325244	0.253276	AKR1C1/NR1D1/NRXN1/PCSK2/EFNA5/BMP5/ADM/UCP2/HCAR2/DOC2B/CCL5/FFAR2/VAMP8/TACR1/IL1B/DPP4/LIF/OSM/CPA3/SPP1/SULT1B1/EGR1/EDN1/ITPR3/SLC16A10/IL6/INHBA/LYN/BTK	29
GO:0097479	BP	GO:0097479	synaptic vesicle localization	9/770	122/16778	0.108422	0.325335	0.253346	SYT2/SYT1/KIF5C/PCDH17/TC2N/C2CD4B/DOC2B/STX11/SYTL3	9
GO:0043434	BP	GO:0043434	response to peptide hormone	25/770	419/16778	0.109113	0.327198	0.254797	GHR/BTG2/PTGS2/PTPRE/ADM/UCP2/NR4A1/ADCY4/SOCS3/ICAM1/CEACAM1/IL1B/NR4A2/TIMP4/TNFSF10/AREG/TLR2/EGR1/MZB1/EDN1/LYN/ATP6V0D2/TEK/NR4A3/CYBB	25
GO:0015908	BP	GO:0015908	fatty acid transport	7/770	88/16778	0.10925	0.327395	0.254951	PRKAA2/MAP2K6/CYP4A11/APOE/IL1B/ACSL1/EDN1	7
GO:0044058	BP	GO:0044058	regulation of digestive system process	4/770	40/16778	0.109711	0.328354	0.255697	HAMP/TACR1/TYMP/AQP1	4
GO:0090184	BP	GO:0090184	positive regulation of kidney development	4/770	40/16778	0.109711	0.328354	0.255697	LGR4/GREM1/LIF/EGR1	4
GO:0009743	BP	GO:0009743	response to carbohydrate	14/770	212/16778	0.110066	0.329201	0.256357	MAP2K6/NR1D1/NRXN1/SLC6A1/EFNA5/PTGS2/UCP2/CLEC7A/ICAM1/IL1B/CALCRL/EGR1/LYN/ANGPT2	14
GO:2001056	BP	GO:2001056	positive regulation of cysteine-type endopeptidase activity	10/770	140/16778	0.110309	0.329715	0.256757	CYR61/S100A9/S100A8/AIM2/CTSH/MEFV/P2RX1/NLRP1/CASP10/TNFSF10	10
GO:0060420	BP	GO:0060420	regulation of heart growth	6/770	72/16778	0.112346	0.335586	0.261329	FGFR2/ERBB4/PROX1/HAMP/EDN1/PIM1	6
GO:0046503	BP	GO:0046503	glycerolipid catabolic process	5/770	56/16778	0.113299	0.335751	0.261457	APOE/APOC1/GPCPD1/PIK3CG/FABP4	5
GO:0010811	BP	GO:0010811	positive regulation of cell-substrate adhesion	8/770	106/16778	0.113965	0.335751	0.261457	EDIL3/VWC2/ECM2/CYR61/CCR7/HAS2/TEK/CCL21	8
GO:0008154	BP	GO:0008154	actin polymerization or depolymerization	13/770	195/16778	0.114133	0.335751	0.261457	WIPF3/NCKAP1L/CORO1A/CSF3/CCR7/ICAM1/PLEK/HCK/RAC2/HCLS1/MICAL1/CCL21/WAS	13
GO:0000187	BP	GO:0000187	activation of MAPK activity	10/770	141/16778	0.114156	0.335751	0.261457	MAP2K6/KIT/GHR/DUSP5/SAA1/C5AR1/MAP4K1/FPR1/IL1B/CXCR4	10
GO:0051017	BP	GO:0051017	actin filament bundle assembly	10/770	141/16778	0.114156	0.335751	0.261457	USH1C/LCP1/GPR65/ARHGEF15/MIR21/PLEK/TACR1/SHANK3/PTGER4/WAS	10
GO:0006942	BP	GO:0006942	regulation of striated muscle contraction	7/770	89/16778	0.114176	0.335751	0.261457	ATP1A2/ATP1B1/MYL3/CASQ2/GJA5/PIK3CG/CLIC2	7
GO:1901570	BP	GO:1901570	fatty acid derivative biosynthetic process	7/770	89/16778	0.114176	0.335751	0.261457	PTGS2/ALOX5/ACSL5/ALOX5AP/ACSL1/EDN1/PTGS1	7
GO:0000188	BP	GO:0000188	inactivation of MAPK activity	3/770	26/16778	0.114715	0.335751	0.261457	DUSP5/DUSP2/DUSP1	3
GO:0002026	BP	GO:0002026	regulation of the force of heart contraction	3/770	26/16778	0.114715	0.335751	0.261457	ATP1A2/MYL3/ADM	3
GO:0002360	BP	GO:0002360	T cell lineage commitment	3/770	26/16778	0.114715	0.335751	0.261457	SLAMF6/IRF4/IL6	3
GO:0030194	BP	GO:0030194	positive regulation of blood coagulation	3/770	26/16778	0.114715	0.335751	0.261457	S100A9/SELP/PLEK	3
GO:0032770	BP	GO:0032770	positive regulation of monooxygenase activity	3/770	26/16778	0.114715	0.335751	0.261457	GCH1/APOE/IL1B	3
GO:0048668	BP	GO:0048668	collateral sprouting	3/770	26/16778	0.114715	0.335751	0.261457	EFNA5/SPP1/SEMA4D	3
GO:0060343	BP	GO:0060343	trabecula formation	3/770	26/16778	0.114715	0.335751	0.261457	GREM1/ADAMTS1/TEK	3
GO:0060571	BP	GO:0060571	morphogenesis of an epithelial fold	3/770	26/16778	0.114715	0.335751	0.261457	FGFR2/TP63/BMP5	3
GO:0060706	BP	GO:0060706	cell differentiation involved in embryonic placenta development	3/770	26/16778	0.114715	0.335751	0.261457	SOCS3/LIF/EOMES	3
GO:0072202	BP	GO:0072202	cell differentiation involved in metanephros development	3/770	26/16778	0.114715	0.335751	0.261457	LGR4/GREM1/LIF	3
GO:0072273	BP	GO:0072273	metanephric nephron morphogenesis	3/770	26/16778	0.114715	0.335751	0.261457	LGR4/GREM1/LIF	3
GO:1900048	BP	GO:1900048	positive regulation of hemostasis	3/770	26/16778	0.114715	0.335751	0.261457	S100A9/SELP/PLEK	3
GO:1901568	BP	GO:1901568	fatty acid derivative metabolic process	11/770	159/16778	0.114803	0.335751	0.261457	AKR1C1/CYP4A11/PTGS2/ALOX5/ACSL5/ALOX5AP/CYP2S1/TLR2/ACSL1/EDN1/PTGS1	11
GO:0010632	BP	GO:0010632	regulation of epithelial cell migration	16/770	251/16778	0.11605	0.335751	0.261457	PROX1/PTGS2/CTSH/MIR21/APOE/CEACAM1/TACR1/MMP9/HMOX1/CXCL13/EDN1/ANGPT2/HAS2/TEK/MIR126/SRPX2	16
GO:0051402	BP	GO:0051402	neuron apoptotic process	14/770	214/16778	0.116267	0.335751	0.261457	TOX3/TP63/CNTFR/BTG2/CORO1A/CCL2/NLRP1/APOE/C5AR1/NR4A2/HMOX1/TNFRSF21/SOD2/NR4A3	14
GO:0002832	BP	GO:0002832	negative regulation of response to biotic stimulus	4/770	41/16778	0.117414	0.335751	0.261457	CARD16/CEACAM1/TNFAIP3/TRIB1	4
GO:0009268	BP	GO:0009268	response to pH	4/770	41/16778	0.117414	0.335751	0.261457	ASIC3/CTSS/GPR65/GPR4	4
GO:0010712	BP	GO:0010712	regulation of collagen metabolic process	4/770	41/16778	0.117414	0.335751	0.261457	MIR218-1/CIITA/FAP/IL6	4
GO:0048488	BP	GO:0048488	synaptic vesicle endocytosis	4/770	41/16778	0.117414	0.335751	0.261457	SYT2/SYT1/SH3GL2/C2CD4B	4
GO:0050798	BP	GO:0050798	activated T cell proliferation	4/770	41/16778	0.117414	0.335751	0.261457	LRRC32/RIPK3/MIR21/CLC	4
GO:0051489	BP	GO:0051489	regulation of filopodium assembly	4/770	41/16778	0.117414	0.335751	0.261457	PLPPR5/GAP43/CCR7/CCL21	4
GO:0072210	BP	GO:0072210	metanephric nephron development	4/770	41/16778	0.117414	0.335751	0.261457	LGR4/GREM1/LIF/EGR1	4
GO:0001976	BP	GO:0001976	neurological system process involved in regulation of systemic arterial blood pressure	2/770	13/16778	0.11748	0.335751	0.261457	TACR1/SOD2	2
GO:0003337	BP	GO:0003337	mesenchymal to epithelial transition involved in metanephros morphogenesis	2/770	13/16778	0.11748	0.335751	0.261457	GREM1/LIF	2
GO:0005513	BP	GO:0005513	detection of calcium ion	2/770	13/16778	0.11748	0.335751	0.261457	SYT1/CASQ2	2
GO:0007320	BP	GO:0007320	insemination	2/770	13/16778	0.11748	0.335751	0.261457	P2RX1/TACR1	2
GO:0008655	BP	GO:0008655	pyrimidine-containing compound salvage	2/770	13/16778	0.11748	0.335751	0.261457	CDA/TYMP	2
GO:0010225	BP	GO:0010225	response to UV-C	2/770	13/16778	0.11748	0.335751	0.261457	CARD16/BCL3	2
GO:0010566	BP	GO:0010566	regulation of ketone biosynthetic process	2/770	13/16778	0.11748	0.335751	0.261457	BMP5/EGR1	2
GO:0010715	BP	GO:0010715	regulation of extracellular matrix disassembly	2/770	13/16778	0.11748	0.335751	0.261457	DPP4/FAP	2
GO:0010839	BP	GO:0010839	negative regulation of keratinocyte proliferation	2/770	13/16778	0.11748	0.335751	0.261457	EFNB2/CD109	2
GO:0017014	BP	GO:0017014	protein nitrosylation	2/770	13/16778	0.11748	0.335751	0.261457	S100A9/S100A8	2
GO:0018119	BP	GO:0018119	peptidyl-cysteine S-nitrosylation	2/770	13/16778	0.11748	0.335751	0.261457	S100A9/S100A8	2
GO:0030213	BP	GO:0030213	hyaluronan biosynthetic process	2/770	13/16778	0.11748	0.335751	0.261457	IL1B/HAS2	2
GO:0031223	BP	GO:0031223	auditory behavior	2/770	13/16778	0.11748	0.335751	0.261457	NRXN1/SHANK3	2
GO:0031650	BP	GO:0031650	regulation of heat generation	2/770	13/16778	0.11748	0.335751	0.261457	PTGS2/IL1B	2
GO:0032352	BP	GO:0032352	positive regulation of hormone metabolic process	2/770	13/16778	0.11748	0.335751	0.261457	IL1B/EGR1	2
GO:0032725	BP	GO:0032725	positive regulation of granulocyte macrophage colony-stimulating factor production	2/770	13/16778	0.11748	0.335751	0.261457	IL1B/CD80	2
GO:0032802	BP	GO:0032802	low-density lipoprotein particle receptor catabolic process	2/770	13/16778	0.11748	0.335751	0.261457	VLDLR/APOE	2
GO:0034374	BP	GO:0034374	low-density lipoprotein particle remodeling	2/770	13/16778	0.11748	0.335751	0.261457	APOE/PLA2G7	2
GO:0035810	BP	GO:0035810	positive regulation of urine volume	2/770	13/16778	0.11748	0.335751	0.261457	EDN1/HAS2	2
GO:0035815	BP	GO:0035815	positive regulation of renal sodium excretion	2/770	13/16778	0.11748	0.335751	0.261457	TACR1/EDN1	2
GO:0042228	BP	GO:0042228	interleukin-8 biosynthetic process	2/770	13/16778	0.11748	0.335751	0.261457	BCL3/TLR8	2
GO:0042487	BP	GO:0042487	regulation of odontogenesis of dentin-containing tooth	2/770	13/16778	0.11748	0.335751	0.261457	MMP20/RSPO2	2
GO:0044406	BP	GO:0044406	adhesion of symbiont to host	2/770	13/16778	0.11748	0.335751	0.261457	ICAM1/LRRC15	2
GO:0044546	BP	GO:0044546	NLRP3 inflammasome complex assembly	2/770	13/16778	0.11748	0.335751	0.261457	GBP5/MEFV	2
GO:0046541	BP	GO:0046541	saliva secretion	2/770	13/16778	0.11748	0.335751	0.261457	TACR1/AQP1	2
GO:0048681	BP	GO:0048681	negative regulation of axon regeneration	2/770	13/16778	0.11748	0.335751	0.261457	TNR/SPP1	2
GO:0050930	BP	GO:0050930	induction of positive chemotaxis	2/770	13/16778	0.11748	0.335751	0.261457	IL16/CXCL8	2
GO:0055089	BP	GO:0055089	fatty acid homeostasis	2/770	13/16778	0.11748	0.335751	0.261457	PRKAA2/APOE	2
GO:0060601	BP	GO:0060601	lateral sprouting from an epithelium	2/770	13/16778	0.11748	0.335751	0.261457	FGFR2/TP63	2
GO:0061029	BP	GO:0061029	eyelid development in camera-type eye	2/770	13/16778	0.11748	0.335751	0.261457	OSR2/INHBA	2
GO:0061430	BP	GO:0061430	bone trabecula morphogenesis	2/770	13/16778	0.11748	0.335751	0.261457	GREM1/SEMA4D	2
GO:0071397	BP	GO:0071397	cellular response to cholesterol	2/770	13/16778	0.11748	0.335751	0.261457	INHBA/ABCA1	2
GO:0071605	BP	GO:0071605	monocyte chemotactic protein-1 production	2/770	13/16778	0.11748	0.335751	0.261457	MCOLN2/IL1B	2
GO:0071637	BP	GO:0071637	regulation of monocyte chemotactic protein-1 production	2/770	13/16778	0.11748	0.335751	0.261457	MCOLN2/IL1B	2
GO:0090335	BP	GO:0090335	regulation of brown fat cell differentiation	2/770	13/16778	0.11748	0.335751	0.261457	PTGS2/METRNL	2
GO:0097286	BP	GO:0097286	iron ion import	2/770	13/16778	0.11748	0.335751	0.261457	STEAP4/SLC25A37	2
GO:1900016	BP	GO:1900016	negative regulation of cytokine production involved in inflammatory response	2/770	13/16778	0.11748	0.335751	0.261457	MEFV/IL1R2	2
GO:1901223	BP	GO:1901223	negative regulation of NIK/NF-kappaB signaling	2/770	13/16778	0.11748	0.335751	0.261457	ADGRG3/MIR21	2
GO:1904753	BP	GO:1904753	negative regulation of vascular associated smooth muscle cell migration	2/770	13/16778	0.11748	0.335751	0.261457	MIR218-1/MIR21	2
GO:1904861	BP	GO:1904861	excitatory synapse assembly	2/770	13/16778	0.11748	0.335751	0.261457	NRXN1/SHANK3	2
GO:2000651	BP	GO:2000651	positive regulation of sodium ion transmembrane transporter activity	2/770	13/16778	0.11748	0.335751	0.261457	ATP1B1/GLRX	2
GO:0003151	BP	GO:0003151	outflow tract morphogenesis	6/770	73/16778	0.117955	0.336278	0.261868	FGFR2/NPY1R/EYA1/GJA5/SOX18/CLDN5	6
GO:0017158	BP	GO:0017158	regulation of calcium ion-dependent exocytosis	6/770	73/16778	0.117955	0.336278	0.261868	SYT2/SYT1/TC2N/C2CD4B/DOC2B/SYTL3	6
GO:0045652	BP	GO:0045652	regulation of megakaryocyte differentiation	6/770	73/16778	0.117955	0.336278	0.261868	HIST1H4D/NFE2/PF4/HIST1H3B/HIST1H3I/NR4A3	6
GO:0070167	BP	GO:0070167	regulation of biomineral tissue development	6/770	73/16778	0.117955	0.336278	0.261868	MMP20/OSR2/SRGN/GREM1/CCR1/ADRB2	6
GO:0061572	BP	GO:0061572	actin filament bundle organization	10/770	142/16778	0.118078	0.33642	0.261978	USH1C/LCP1/GPR65/ARHGEF15/MIR21/PLEK/TACR1/SHANK3/PTGER4/WAS	10
GO:0010595	BP	GO:0010595	positive regulation of endothelial cell migration	8/770	107/16778	0.118539	0.337527	0.262841	PROX1/PTGS2/MIR21/HMOX1/EDN1/TEK/MIR126/SRPX2	8
GO:0018958	BP	GO:0018958	phenol-containing compound metabolic process	7/770	90/16778	0.119218	0.33925	0.264182	ASIP/MOXD1/GPR37/GCH1/ITGAM/NR4A2/SULT1B1	7
GO:0061844	BP	GO:0061844	antimicrobial humoral immune response mediated by antimicrobial peptide	5/770	57/16778	0.119793	0.340467	0.26513	S100A9/S100A12/RNASE6/GNLY/PF4	5
GO:1902305	BP	GO:1902305	regulation of sodium ion transmembrane transport	5/770	57/16778	0.119793	0.340467	0.26513	ATP1A2/ATP1B1/ATP1B2/FXYD5/GLRX	5
GO:0035051	BP	GO:0035051	cardiocyte differentiation	10/770	143/16778	0.122074	0.346737	0.270013	PROX1/EFNB2/GREM1/ARRB2/MIR21/HAMP/SOX18/SIK1/EOMES/EDN1	10
GO:0030101	BP	GO:0030101	natural killer cell activation	6/770	74/16778	0.123702	0.350931	0.273279	PIK3CD/CD2/SLAMF7/PTPN22/CORO1A/ITGB2	6
GO:0048864	BP	GO:0048864	stem cell development	6/770	74/16778	0.123702	0.350931	0.273279	ERBB4/SEMA3D/PTPRC/EDNRA/EDN1/SEMA4D	6
GO:0032958	BP	GO:0032958	inositol phosphate biosynthetic process	3/770	27/16778	0.124886	0.352347	0.274382	PTAFR/PLCG2/PLEK	3
GO:0034377	BP	GO:0034377	plasma lipoprotein particle assembly	3/770	27/16778	0.124886	0.352347	0.274382	APOE/APOC1/ABCA1	3
GO:0034390	BP	GO:0034390	smooth muscle cell apoptotic process	3/770	27/16778	0.124886	0.352347	0.274382	ARRB2/MIR21/EDN1	3
GO:0034391	BP	GO:0034391	regulation of smooth muscle cell apoptotic process	3/770	27/16778	0.124886	0.352347	0.274382	ARRB2/MIR21/EDN1	3
GO:0042730	BP	GO:0042730	fibrinolysis	3/770	27/16778	0.124886	0.352347	0.274382	PLAU/PLAUR/FAP	3
GO:0050820	BP	GO:0050820	positive regulation of coagulation	3/770	27/16778	0.124886	0.352347	0.274382	S100A9/SELP/PLEK	3
GO:0097066	BP	GO:0097066	response to thyroid hormone	3/770	27/16778	0.124886	0.352347	0.274382	KIT/CTSS/CTSH	3
GO:1901797	BP	GO:1901797	negative regulation of signal transduction by p53 class mediator	3/770	27/16778	0.124886	0.352347	0.274382	CD44/ZNF385A/MIR21	3
GO:1903427	BP	GO:1903427	negative regulation of reactive oxygen species biosynthetic process	3/770	27/16778	0.124886	0.352347	0.274382	RGN/MIR21/ACP5	3
GO:0006509	BP	GO:0006509	membrane protein ectodomain proteolysis	4/770	42/16778	0.125344	0.352562	0.274549	TNFRSF1B/APOE/IL1B/TIMP4	4
GO:0010883	BP	GO:0010883	regulation of lipid storage	4/770	42/16778	0.125344	0.352562	0.274549	MEST/C3/IL6/ABCA1	4
GO:0032309	BP	GO:0032309	icosanoid secretion	4/770	42/16778	0.125344	0.352562	0.274549	MAP2K6/CYP4A11/IL1B/EDN1	4
GO:0042771	BP	GO:0042771	intrinsic apoptotic signaling pathway in response to DNA damage by p53 class mediator	4/770	42/16778	0.125344	0.352562	0.274549	TP63/CD44/ZNF385A/BCL3	4
GO:1903170	BP	GO:1903170	negative regulation of calcium ion transmembrane transport	4/770	42/16778	0.125344	0.352562	0.274549	ATP1A2/TRDN/CASQ2/CLIC2	4
GO:0090174	BP	GO:0090174	organelle membrane fusion	11/770	162/16778	0.126072	0.354394	0.275975	SYT2/SYT1/TC2N/C2CD4B/CORO1A/DOC2B/DYSF/VAMP8/STX11/SYTL3/TBC1D2	11
GO:0043966	BP	GO:0043966	histone H3 acetylation	5/770	58/16778	0.126457	0.355046	0.276483	PER1/NAP1L2/SPI1/LIF/IRF4	5
GO:1901222	BP	GO:1901222	regulation of NIK/NF-kappaB signaling	5/770	58/16778	0.126457	0.355046	0.276483	PTPN22/CHI3L1/ADGRG3/MIR21/CD14	5
GO:0010952	BP	GO:0010952	positive regulation of peptidase activity	12/770	181/16778	0.129021	0.362025	0.281918	CYR61/S100A9/S100A8/AIM2/CTSH/MEFV/MIR21/P2RX1/NLRP1/CASP10/TNFSF10/LYN	12
GO:0048525	BP	GO:0048525	negative regulation of viral process	7/770	92/16778	0.129638	0.363537	0.283095	PROX1/OASL/CCL4/CCL5/ZFP36/SLPI/FCN1	7
GO:0048762	BP	GO:0048762	mesenchymal cell differentiation	13/770	200/16778	0.131155	0.366038	0.285043	FGFR2/GSC/ERBB4/BMP5/SEMA3D/GREM1/MIR21/IL1B/EOMES/EDNRA/EDN1/HAS2/SEMA4D	13
GO:0006805	BP	GO:0006805	xenobiotic metabolic process	8/770	110/16778	0.132837	0.366038	0.285043	AKR1C1/GHR/FMO3/S100A12/CYP2S1/SULT1B1/ACSL1/PTGS1	8
GO:0002726	BP	GO:0002726	positive regulation of T cell cytokine production	2/770	14/16778	0.133062	0.366038	0.285043	IL6/SASH3	2
GO:0002827	BP	GO:0002827	positive regulation of T-helper 1 type immune response	2/770	14/16778	0.133062	0.366038	0.285043	SLC11A1/CD80	2
GO:0002922	BP	GO:0002922	positive regulation of humoral immune response	2/770	14/16778	0.133062	0.366038	0.285043	CCR7/C3	2
GO:0006957	BP	GO:0006957	complement activation, alternative pathway	2/770	14/16778	0.133062	0.366038	0.285043	C3/CFB	2
GO:0010273	BP	GO:0010273	detoxification of copper ion	2/770	14/16778	0.133062	0.366038	0.285043	MT1H/MT1G	2
GO:0010875	BP	GO:0010875	positive regulation of cholesterol efflux	2/770	14/16778	0.133062	0.366038	0.285043	APOE/ABCA1	2
GO:0010893	BP	GO:0010893	positive regulation of steroid biosynthetic process	2/770	14/16778	0.133062	0.366038	0.285043	NR1D1/IL1B	2
GO:0034310	BP	GO:0034310	primary alcohol catabolic process	2/770	14/16778	0.133062	0.366038	0.285043	SULT1C4/SULT1B1	2
GO:0034349	BP	GO:0034349	glial cell apoptotic process	2/770	14/16778	0.133062	0.366038	0.285043	CCL2/TNFRSF21	2
GO:0034433	BP	GO:0034433	steroid esterification	2/770	14/16778	0.133062	0.366038	0.285043	APOE/APOC1	2
GO:0034434	BP	GO:0034434	sterol esterification	2/770	14/16778	0.133062	0.366038	0.285043	APOE/APOC1	2
GO:0034435	BP	GO:0034435	cholesterol esterification	2/770	14/16778	0.133062	0.366038	0.285043	APOE/APOC1	2
GO:0043455	BP	GO:0043455	regulation of secondary metabolic process	2/770	14/16778	0.133062	0.366038	0.285043	ASIP/MIR21	2
GO:0043517	BP	GO:0043517	positive regulation of DNA damage response, signal transduction by p53 class mediator	2/770	14/16778	0.133062	0.366038	0.285043	PYHIN1/ZNF385A	2
GO:0044849	BP	GO:0044849	estrous cycle	2/770	14/16778	0.133062	0.366038	0.285043	EGR1/HAS2	2
GO:0045064	BP	GO:0045064	T-helper 2 cell differentiation	2/770	14/16778	0.133062	0.366038	0.285043	BCL3/CD86	2
GO:0050711	BP	GO:0050711	negative regulation of interleukin-1 secretion	2/770	14/16778	0.133062	0.366038	0.285043	CARD16/IL1R2	2
GO:0050765	BP	GO:0050765	negative regulation of phagocytosis	2/770	14/16778	0.133062	0.366038	0.285043	CD300A/TLR2	2
GO:0051546	BP	GO:0051546	keratinocyte migration	2/770	14/16778	0.133062	0.366038	0.285043	MMP9/HAS2	2
GO:0070166	BP	GO:0070166	enamel mineralization	2/770	14/16778	0.133062	0.366038	0.285043	MMP20/WDR72	2
GO:0070234	BP	GO:0070234	positive regulation of T cell apoptotic process	2/770	14/16778	0.133062	0.366038	0.285043	CCL5/IDO1	2
GO:0071361	BP	GO:0071361	cellular response to ethanol	2/770	14/16778	0.133062	0.366038	0.285043	SPI1/CYBB	2
GO:0071435	BP	GO:0071435	potassium ion export	2/770	14/16778	0.133062	0.366038	0.285043	KCNE2/MIR21	2
GO:0072216	BP	GO:0072216	positive regulation of metanephros development	2/770	14/16778	0.133062	0.366038	0.285043	LIF/EGR1	2
GO:1901317	BP	GO:1901317	regulation of flagellated sperm motility	2/770	14/16778	0.133062	0.366038	0.285043	RGN/TACR1	2
GO:1902165	BP	GO:1902165	regulation of intrinsic apoptotic signaling pathway in response to DNA damage by p53 class mediator	2/770	14/16778	0.133062	0.366038	0.285043	CD44/ZNF385A	2
GO:1904683	BP	GO:1904683	regulation of metalloendopeptidase activity	2/770	14/16778	0.133062	0.366038	0.285043	SORL1/MIR21	2
GO:1990169	BP	GO:1990169	stress response to copper ion	2/770	14/16778	0.133062	0.366038	0.285043	MT1H/MT1G	2
GO:1990845	BP	GO:1990845	adaptive thermogenesis	2/770	14/16778	0.133062	0.366038	0.285043	UCP2/ADRB2	2
GO:2001212	BP	GO:2001212	regulation of vasculogenesis	2/770	14/16778	0.133062	0.366038	0.285043	ADM/CEACAM1	2
GO:0010830	BP	GO:0010830	regulation of myotube differentiation	5/770	59/16778	0.133287	0.366442	0.285357	THRA/CD53/SIK1/CXCL9/CXCL10	5
GO:0001961	BP	GO:0001961	positive regulation of cytokine-mediated signaling pathway	4/770	43/16778	0.133493	0.36657	0.285457	NLRC5/ZBP1/EDN1/TREM2	4
GO:0044060	BP	GO:0044060	regulation of endocrine process	4/770	43/16778	0.133493	0.36657	0.285457	GJA5/HCAR2/IL1B/INHBA	4
GO:0003007	BP	GO:0003007	heart morphogenesis	15/770	238/16778	0.133626	0.366719	0.285573	FGFR2/MYL3/NPY1R/BMP5/EYA1/CYR61/PROX1/GJA5/MIR21/SOX18/ADAMTS1/CLDN5/PIM1/HAS2/TEK	15
GO:0060562	BP	GO:0060562	epithelial tube morphogenesis	19/770	314/16778	0.134083	0.367598	0.286257	FGFR2/LGR4/PGR/BMP5/EYA1/RSPO2/PROX1/ADM/EFNB2/COL4A1/GREM1/CTSH/MIR21/CXCR2/SOX18/AREG/EDNRA/CXCL10/EDN1	19
GO:0009314	BP	GO:0009314	response to radiation	25/770	430/16778	0.134105	0.367598	0.286257	PER3/ATP1A2/PER1/TP63/KIT/FIGNL1/EYA1/PPEF1/PLK3/F11R/PTGS2/CARD16/FOS/ICAM1/JUNB/HAMP/BCL3/NABP1/SIK1/CCR4/CXCL10/EGR1/DUSP1/AQP1/ANGPT2	25
GO:0019233	BP	GO:0019233	sensory perception of pain	7/770	93/16778	0.135014	0.368148	0.286686	NPY1R/ASIC3/PTAFR/PTGS2/ARRB2/TACR1/EDN1	7
GO:0022600	BP	GO:0022600	digestive system process	7/770	93/16778	0.135014	0.368148	0.286686	AKR1C1/F11R/SERPINA3/HAMP/TACR1/TYMP/AQP1	7
GO:0010259	BP	GO:0010259	multicellular organism aging	3/770	28/16778	0.135368	0.368148	0.286686	TP63/INPP5D/EDN1	3
GO:0033363	BP	GO:0033363	secretory granule organization	3/770	28/16778	0.135368	0.368148	0.286686	SRGN/ZNF385A/ABCA1	3
GO:0035666	BP	GO:0035666	TRIF-dependent toll-like receptor signaling pathway	3/770	28/16778	0.135368	0.368148	0.286686	BIRC3/CD14/LY96	3
GO:0048265	BP	GO:0048265	response to pain	3/770	28/16778	0.135368	0.368148	0.286686	GJA4/GCH1/TACR1	3
GO:0051125	BP	GO:0051125	regulation of actin nucleation	3/770	28/16778	0.135368	0.368148	0.286686	WIPF3/CORO1A/WAS	3
GO:0051354	BP	GO:0051354	negative regulation of oxidoreductase activity	3/770	28/16778	0.135368	0.368148	0.286686	MIR21/GZMK/GZMA	3
GO:0060292	BP	GO:0060292	long term synaptic depression	3/770	28/16778	0.135368	0.368148	0.286686	GRIA1/LILRB2/SHANK3	3
GO:1903205	BP	GO:1903205	regulation of hydrogen peroxide-induced cell death	3/770	28/16778	0.135368	0.368148	0.286686	GPR37/MIR21/NR4A3	3
GO:2001024	BP	GO:2001024	negative regulation of response to drug	3/770	28/16778	0.135368	0.368148	0.286686	GPR37/MIR21/NR4A3	3
GO:0010827	BP	GO:0010827	regulation of glucose transmembrane transport	6/770	76/16778	0.135596	0.368148	0.286686	ITLN1/C3/IL1B/MZB1/NR4A3/MIR223	6
GO:0032413	BP	GO:0032413	negative regulation of ion transmembrane transporter activity	6/770	76/16778	0.135596	0.368148	0.286686	ATP1A2/KCNE2/TRDN/CASQ2/MMP9/CLIC2	6
GO:0051492	BP	GO:0051492	regulation of stress fiber assembly	6/770	76/16778	0.135596	0.368148	0.286686	GPR65/ARHGEF15/MIR21/TACR1/PTGER4/WAS	6
GO:0055117	BP	GO:0055117	regulation of cardiac muscle contraction	6/770	76/16778	0.135596	0.368148	0.286686	ATP1A2/ATP1B1/CASQ2/GJA5/PIK3CG/CLIC2	6
GO:0071260	BP	GO:0071260	cellular response to mechanical stimulus	6/770	76/16778	0.135596	0.368148	0.286686	ATP1A2/PTGS2/IL1B/PTGER4/AQP1/TLR8	6
GO:0006650	BP	GO:0006650	glycerophospholipid metabolic process	21/770	353/16778	0.135659	0.368148	0.286686	FGFR2/HRASLS5/ERBB4/KIT/PIK3CD/PIK3C2B/PIK3AP1/PLCG2/PIK3R5/VAV1/APOC1/FPR2/PLAUR/PLEK/ICOS/INPP5D/GPCPD1/CD86/CD80/PLA2G7/PIK3CG	21
GO:0042303	BP	GO:0042303	molting cycle	8/770	111/16778	0.137791	0.373496	0.290851	FGFR2/LGR4/PER1/TP63/PTGS2/SOX18/CD109/INHBA	8
GO:0042633	BP	GO:0042633	hair cycle	8/770	111/16778	0.137791	0.373496	0.290851	FGFR2/LGR4/PER1/TP63/PTGS2/SOX18/CD109/INHBA	8
GO:0045471	BP	GO:0045471	response to ethanol	9/770	129/16778	0.13886	0.375954	0.292765	FGFR2/S100A8/SPI1/CSF3/ICAM1/HAMP/TACR1/CD14/CYBB	9
GO:0060048	BP	GO:0060048	cardiac muscle contraction	9/770	129/16778	0.13886	0.375954	0.292765	ATP1A2/ATP1B1/MAP2K6/KCNE2/MYL3/CASQ2/GJA5/PIK3CG/CLIC2	9
GO:0007409	BP	GO:0007409	axonogenesis	26/770	452/16778	0.140018	0.378868	0.295034	GFRA1/FGFR2/KIF5C/NRXN1/CNTN4/ROBO2/GAP43/UNC5C/COL25A1/EFNA5/SEMA3D/VLDLR/OGN/ECM2/PIK3CD/TNR/PLXNC1/EFNB2/APOE/CXCR4/NR4A2/SHANK3/SPP1/LRRC70/NR4A3/SEMA4D	26
GO:0045669	BP	GO:0045669	positive regulation of osteoblast differentiation	5/770	60/16778	0.140279	0.379339	0.295401	TP63/CYR61/IL6R/MIR21/IL6	5
GO:0048284	BP	GO:0048284	organelle fusion	12/770	184/16778	0.140356	0.379339	0.295401	SYT2/SYT1/TC2N/C2CD4B/BCL2A1/CORO1A/DOC2B/DYSF/VAMP8/STX11/SYTL3/TBC1D2	12
GO:0048010	BP	GO:0048010	vascular endothelial growth factor receptor signaling pathway	7/770	94/16778	0.140498	0.3795	0.295526	NCF2/NCKAP1L/VAV1/IL1B/NCF4/ELMO1/CYBB	7
GO:0010720	BP	GO:0010720	positive regulation of cell development	28/770	492/16778	0.141638	0.382042	0.297506	PLPPR5/SYT2/CNTN1/SYT1/ROBO2/KIT/EFNA5/BEND6/BMP5/VWC2/VLDLR/NAP1L2/S100A9/PROX1/PLXNC1/CDH5/HAMP/APOE/CXCR4/SHANK3/CLDN5/LIF/TLR2/EDN1/LYN/TRIB1/HAS2/SEMA4D	28
GO:0001570	BP	GO:0001570	vasculogenesis	6/770	77/16778	0.141738	0.382042	0.297506	ADM/APLNR/JUNB/CEACAM1/SOX18/HAS2	6
GO:0032570	BP	GO:0032570	response to progesterone	4/770	44/16778	0.141852	0.382042	0.297506	FOS/FOSB/TACR1/TLR2	4
GO:0090199	BP	GO:0090199	regulation of release of cytochrome c from mitochondria	4/770	44/16778	0.141852	0.382042	0.297506	ARRB2/PLAUR/MMP9/TNFSF10	4
GO:0097366	BP	GO:0097366	response to bronchodilator	4/770	44/16778	0.141852	0.382042	0.297506	CCR7/ICAM1/NR4A2/AQP1	4
GO:0007160	BP	GO:0007160	cell-matrix adhesion	13/770	204/16778	0.145739	0.390357	0.30398	EFNA5/FREM1/ECM2/PLAU/CD44/FBLN5/GREM1/ITGA11/ITGAL/CCR7/ITGB2/TEK/CCL21	13
GO:0008585	BP	GO:0008585	female gonad development	7/770	95/16778	0.146087	0.390357	0.30398	PGR/ROBO2/KIT/ARRB2/ICAM1/ADAMTS1/INHBA	7
GO:0009164	BP	GO:0009164	nucleoside catabolic process	3/770	29/16778	0.146139	0.390357	0.30398	CDA/PNP/TYMP	3
GO:0014912	BP	GO:0014912	negative regulation of smooth muscle cell migration	3/770	29/16778	0.146139	0.390357	0.30398	MIR218-1/MIR21/TRIB1	3
GO:0035066	BP	GO:0035066	positive regulation of histone acetylation	3/770	29/16778	0.146139	0.390357	0.30398	NAP1L2/IL1B/LIF	3
GO:0035116	BP	GO:0035116	embryonic hindlimb morphogenesis	3/770	29/16778	0.146139	0.390357	0.30398	TP63/OSR2/RSPO2	3
GO:0035886	BP	GO:0035886	vascular smooth muscle cell differentiation	3/770	29/16778	0.146139	0.390357	0.30398	KIT/ADM/MIR21	3
GO:0045648	BP	GO:0045648	positive regulation of erythrocyte differentiation	3/770	29/16778	0.146139	0.390357	0.30398	NCKAP1L/INPP5D/INHBA	3
GO:0051491	BP	GO:0051491	positive regulation of filopodium assembly	3/770	29/16778	0.146139	0.390357	0.30398	PLPPR5/CCR7/CCL21	3
GO:0055075	BP	GO:0055075	potassium ion homeostasis	3/770	29/16778	0.146139	0.390357	0.30398	ATP1A2/ATP1B1/ATP1B2	3
GO:0060441	BP	GO:0060441	epithelial tube branching involved in lung morphogenesis	3/770	29/16778	0.146139	0.390357	0.30398	FGFR2/RSPO2/CTSH	3
GO:0065005	BP	GO:0065005	protein-lipid complex assembly	3/770	29/16778	0.146139	0.390357	0.30398	APOE/APOC1/ABCA1	3
GO:0090200	BP	GO:0090200	positive regulation of release of cytochrome c from mitochondria	3/770	29/16778	0.146139	0.390357	0.30398	PLAUR/MMP9/TNFSF10	3
GO:0050808	BP	GO:0050808	synapse organization	18/770	299/16778	0.146404	0.390357	0.30398	LRRTM3/NRXN1/CACNB4/ROBO2/PCDHB5/EFNA5/LRRTM2/LRRN3/MUSK/TNR/PCDH17/COL4A1/ARHGEF15/APOE/LILRB2/SHANK3/TLR2/SRPX2	18
GO:0071496	BP	GO:0071496	cellular response to external stimulus	18/770	299/16778	0.146404	0.390357	0.30398	PRKAA2/ATP1A2/ATF3/PTGS2/PIK3C2B/NUAK2/UCP2/FOS/ICAM1/IL1B/NR4A2/HMOX1/PTGER4/PIM1/AQP1/LYN/TLR8/CYBB	18
GO:0043406	BP	GO:0043406	positive regulation of MAP kinase activity	16/770	261/16778	0.147131	0.390357	0.30398	MAP2K6/KIT/GHR/S100A12/MAP3K8/DUSP5/SAA1/PIK3R5/GADD45B/C5AR1/MAP4K1/FPR1/IL1B/CXCR4/EDN1/PIK3CG	16
GO:0006879	BP	GO:0006879	cellular iron ion homeostasis	5/770	61/16778	0.147428	0.390357	0.30398	HAMP/SLC11A1/HMOX1/SCARA5/ALAS2	5
GO:0001890	BP	GO:0001890	placenta development	10/770	149/16778	0.147572	0.390357	0.30398	FGFR2/BMP5/CYR61/PTGS2/ADM/SOCS3/JUNB/LIF/EOMES/SPP1	10
GO:0030856	BP	GO:0030856	regulation of epithelial cell differentiation	10/770	149/16778	0.147572	0.390357	0.30398	TP63/CDH5/MIR21/ZFP36/CEACAM1/IL1B/CLDN5/LIF/CD109/SFRP4	10
GO:0007043	BP	GO:0007043	cell-cell junction assembly	8/770	113/16778	0.147972	0.390357	0.30398	CDH12/OCLN/GJA4/GJA5/F11R/CDH5/CDH19/CLDN5	8
GO:0014033	BP	GO:0014033	neural crest cell differentiation	6/770	78/16778	0.148007	0.390357	0.30398	GSC/ERBB4/SEMA3D/EDNRA/EDN1/SEMA4D	6
GO:0001829	BP	GO:0001829	trophectodermal cell differentiation	2/770	15/16778	0.149073	0.390357	0.30398	JUNB/EOMES	2
GO:0001946	BP	GO:0001946	lymphangiogenesis	2/770	15/16778	0.149073	0.390357	0.30398	PROX1/SOX18	2
GO:0002031	BP	GO:0002031	G-protein coupled receptor internalization	2/770	15/16778	0.149073	0.390357	0.30398	ADM/ARRB2	2
GO:0003085	BP	GO:0003085	negative regulation of systemic arterial blood pressure	2/770	15/16778	0.149073	0.390357	0.30398	ADRB2/SOD2	2
GO:0007567	BP	GO:0007567	parturition	2/770	15/16778	0.149073	0.390357	0.30398	PTAFR/EDN1	2
GO:0007638	BP	GO:0007638	mechanosensory behavior	2/770	15/16778	0.149073	0.390357	0.30398	NRXN1/SHANK3	2
GO:0010919	BP	GO:0010919	regulation of inositol phosphate biosynthetic process	2/770	15/16778	0.149073	0.390357	0.30398	PTAFR/PLEK	2
GO:0021542	BP	GO:0021542	dentate gyrus development	2/770	15/16778	0.149073	0.390357	0.30398	BTG2/PROX1	2
GO:0032736	BP	GO:0032736	positive regulation of interleukin-13 production	2/770	15/16778	0.149073	0.390357	0.30398	IRF4/IL33	2
GO:0034380	BP	GO:0034380	high-density lipoprotein particle assembly	2/770	15/16778	0.149073	0.390357	0.30398	APOE/ABCA1	2
GO:0043931	BP	GO:0043931	ossification involved in bone maturation	2/770	15/16778	0.149073	0.390357	0.30398	GREM1/SEMA4D	2
GO:0045019	BP	GO:0045019	negative regulation of nitric oxide biosynthetic process	2/770	15/16778	0.149073	0.390357	0.30398	RGN/ACP5	2
GO:0045723	BP	GO:0045723	positive regulation of fatty acid biosynthetic process	2/770	15/16778	0.149073	0.390357	0.30398	RGN/PTGS2	2
GO:0050961	BP	GO:0050961	detection of temperature stimulus involved in sensory perception	2/770	15/16778	0.149073	0.390357	0.30398	ASIC3/ARRB2	2
GO:0050965	BP	GO:0050965	detection of temperature stimulus involved in sensory perception of pain	2/770	15/16778	0.149073	0.390357	0.30398	ASIC3/ARRB2	2
GO:0051923	BP	GO:0051923	sulfation	2/770	15/16778	0.149073	0.390357	0.30398	SULT1C4/SULT1B1	2
GO:0051969	BP	GO:0051969	regulation of transmission of nerve impulse	2/770	15/16778	0.149073	0.390357	0.30398	TNR/TYMP	2
GO:0060347	BP	GO:0060347	heart trabecula formation	2/770	15/16778	0.149073	0.390357	0.30398	ADAMTS1/TEK	2
GO:0060397	BP	GO:0060397	JAK-STAT cascade involved in growth hormone signaling pathway	2/770	15/16778	0.149073	0.390357	0.30398	GHR/LYN	2
GO:0060413	BP	GO:0060413	atrial septum morphogenesis	2/770	15/16778	0.149073	0.390357	0.30398	CYR61/GJA5	2
GO:0070571	BP	GO:0070571	negative regulation of neuron projection regeneration	2/770	15/16778	0.149073	0.390357	0.30398	TNR/SPP1	2
GO:0071801	BP	GO:0071801	regulation of podosome assembly	2/770	15/16778	0.149073	0.390357	0.30398	LCP1/HCK	2
GO:0071850	BP	GO:0071850	mitotic cell cycle arrest	2/770	15/16778	0.149073	0.390357	0.30398	FAP/DUSP1	2
GO:0090195	BP	GO:0090195	chemokine secretion	2/770	15/16778	0.149073	0.390357	0.30398	MCOLN2/IL33	2
GO:0097340	BP	GO:0097340	inhibition of cysteine-type endopeptidase activity	2/770	15/16778	0.149073	0.390357	0.30398	BIRC3/CARD16	2
GO:0097341	BP	GO:0097341	zymogen inhibition	2/770	15/16778	0.149073	0.390357	0.30398	BIRC3/CARD16	2
GO:1904406	BP	GO:1904406	negative regulation of nitric oxide metabolic process	2/770	15/16778	0.149073	0.390357	0.30398	RGN/ACP5	2
GO:1990000	BP	GO:1990000	amyloid fibril formation	2/770	15/16778	0.149073	0.390357	0.30398	RIPK3/APOE	2
GO:0097193	BP	GO:0097193	intrinsic apoptotic signaling pathway	17/770	281/16778	0.150106	0.392089	0.305329	TP63/FIGNL1/TNFRSF1B/S100A9/S100A8/PTGS2/CD44/ZNF385A/RIPK3/BCL2A1/MIR21/BCL3/PLAUR/MMP9/HMOX1/VNN1/SOD2	17
GO:0030041	BP	GO:0030041	actin filament polymerization	11/770	168/16778	0.150359	0.392089	0.305329	WIPF3/NCKAP1L/CORO1A/CSF3/CCR7/ICAM1/HCK/RAC2/HCLS1/CCL21/WAS	11
GO:0060538	BP	GO:0060538	skeletal muscle organ development	11/770	168/16778	0.150359	0.392089	0.305329	HLF/NR1D2/MYL3/CNTFR/BTG2/ATF3/FOS/GPCPD1/EOMES/EGR1/VGLL2	11
GO:0010656	BP	GO:0010656	negative regulation of muscle cell apoptotic process	4/770	45/16778	0.150412	0.392089	0.305329	ARRB2/MIR21/HMOX1/EDN1	4
GO:0035850	BP	GO:0035850	epithelial cell differentiation involved in kidney development	4/770	45/16778	0.150412	0.392089	0.305329	ACTA2/GREM1/GPR4/LIF	4
GO:0042743	BP	GO:0042743	hydrogen peroxide metabolic process	4/770	45/16778	0.150412	0.392089	0.305329	PXDNL/PXDN/RAC2/CYBB	4
GO:0071715	BP	GO:0071715	icosanoid transport	4/770	45/16778	0.150412	0.392089	0.305329	MAP2K6/CYP4A11/IL1B/EDN1	4
GO:1901571	BP	GO:1901571	fatty acid derivative transport	4/770	45/16778	0.150412	0.392089	0.305329	MAP2K6/CYP4A11/IL1B/EDN1	4
GO:0099504	BP	GO:0099504	synaptic vesicle cycle	9/770	132/16778	0.153121	0.398833	0.310581	SYT2/SYT1/SH3GL2/PCDH17/TC2N/C2CD4B/DOC2B/STX11/SYTL3	9
GO:0046717	BP	GO:0046717	acid secretion	8/770	114/16778	0.153196	0.398833	0.310581	SYT1/MAP2K6/SLC6A1/CYP4A11/AQP9/ABCC3/IL1B/EDN1	8
GO:0071804	BP	GO:0071804	cellular potassium ion transport	13/770	206/16778	0.153344	0.398833	0.310581	ATP1A2/ATP1B1/KCNH5/ATP1B2/KCNE2/DPP6/KCNA3/CASQ2/KCNN3/ABCC9/MIR21/KCNJ15/AQP1	13
GO:0071805	BP	GO:0071805	potassium ion transmembrane transport	13/770	206/16778	0.153344	0.398833	0.310581	ATP1A2/ATP1B1/KCNH5/ATP1B2/KCNE2/DPP6/KCNA3/CASQ2/KCNN3/ABCC9/MIR21/KCNJ15/AQP1	13
GO:1901379	BP	GO:1901379	regulation of potassium ion transmembrane transport	6/770	79/16778	0.154398	0.401347	0.312539	ATP1B1/ATP1B2/KCNE2/DPP6/CASQ2/MIR21	6
GO:0001825	BP	GO:0001825	blastocyst formation	3/770	30/16778	0.157179	0.406183	0.316305	TET1/JUNB/EOMES	3
GO:0003209	BP	GO:0003209	cardiac atrium morphogenesis	3/770	30/16778	0.157179	0.406183	0.316305	CYR61/PROX1/GJA5	3
GO:0006471	BP	GO:0006471	protein ADP-ribosylation	3/770	30/16778	0.157179	0.406183	0.316305	TNKS/WARS/PARP15	3
GO:0032689	BP	GO:0032689	negative regulation of interferon-gamma production	3/770	30/16778	0.157179	0.406183	0.316305	LILRB1/INHBA/IL33	3
GO:0036474	BP	GO:0036474	cell death in response to hydrogen peroxide	3/770	30/16778	0.157179	0.406183	0.316305	GPR37/MIR21/NR4A3	3
GO:0043516	BP	GO:0043516	regulation of DNA damage response, signal transduction by p53 class mediator	3/770	30/16778	0.157179	0.406183	0.316305	PYHIN1/CD44/ZNF385A	3
GO:0044319	BP	GO:0044319	wound healing, spreading of cells	3/770	30/16778	0.157179	0.406183	0.316305	CYR61/CD44/CEACAM1	3
GO:0060325	BP	GO:0060325	face morphogenesis	3/770	30/16778	0.157179	0.406183	0.316305	CRISPLD1/CLDN5/CSRNP1	3
GO:0090505	BP	GO:0090505	epiboly involved in wound healing	3/770	30/16778	0.157179	0.406183	0.316305	CYR61/CD44/CEACAM1	3
GO:2000758	BP	GO:2000758	positive regulation of peptidyl-lysine acetylation	3/770	30/16778	0.157179	0.406183	0.316305	NAP1L2/IL1B/LIF	3
GO:0048705	BP	GO:0048705	skeletal system morphogenesis	13/770	207/16778	0.157224	0.406183	0.316305	FGFR2/GSC/THRA/OSR2/EYA1/FREM1/GREM1/HOXB2/ACP5/CSRNP1/SFRP4/HAS2/TEK	13
GO:0042471	BP	GO:0042471	ear morphogenesis	8/770	115/16778	0.158508	0.408588	0.318177	FGFR2/USH1C/GSC/OSR2/EYA1/PROX1/EDN1/NR4A3	8
GO:0046660	BP	GO:0046660	female sex differentiation	8/770	115/16778	0.158508	0.408588	0.318177	PGR/ROBO2/TP63/KIT/ARRB2/ICAM1/ADAMTS1/INHBA	8
GO:0048489	BP	GO:0048489	synaptic vesicle transport	8/770	115/16778	0.158508	0.408588	0.318177	SYT2/SYT1/KIF5C/TC2N/C2CD4B/DOC2B/STX11/SYTL3	8
GO:0097480	BP	GO:0097480	establishment of synaptic vesicle localization	8/770	115/16778	0.158508	0.408588	0.318177	SYT2/SYT1/KIF5C/TC2N/C2CD4B/DOC2B/STX11/SYTL3	8
GO:0002067	BP	GO:0002067	glandular epithelial cell differentiation	4/770	46/16778	0.159164	0.408686	0.318254	FGFR2/TP63/BMP5/PROX1	4
GO:0035094	BP	GO:0035094	response to nicotine	4/770	46/16778	0.159164	0.408686	0.318254	ATP1A2/TACR1/HMOX1/EDN1	4
GO:0035722	BP	GO:0035722	interleukin-12-mediated signaling pathway	4/770	46/16778	0.159164	0.408686	0.318254	LCP1/STAT4/LMNB1/SOD2	4
GO:0050732	BP	GO:0050732	negative regulation of peptidyl-tyrosine phosphorylation	4/770	46/16778	0.159164	0.408686	0.318254	PTPN6/CD300A/SOCS3/SEMA4D	4
GO:0060760	BP	GO:0060760	positive regulation of response to cytokine stimulus	4/770	46/16778	0.159164	0.408686	0.318254	NLRC5/ZBP1/EDN1/TREM2	4
GO:0071349	BP	GO:0071349	cellular response to interleukin-12	4/770	46/16778	0.159164	0.408686	0.318254	LCP1/STAT4/LMNB1/SOD2	4
GO:2001239	BP	GO:2001239	regulation of extrinsic apoptotic signaling pathway in absence of ligand	4/770	46/16778	0.159164	0.408686	0.318254	EYA1/IL1B/PF4/INHBA	4
GO:0071902	BP	GO:0071902	positive regulation of protein serine/threonine kinase activity	20/770	342/16778	0.159668	0.409752	0.319084	MAP2K6/KIT/GHR/PROX1/S100A12/CHI3L1/MAP3K8/DUSP5/SAA1/PIK3R5/GADD45B/C5AR1/MAP4K1/FPR1/IL1B/CXCR4/ACSL1/ADRB2/EDN1/PIK3CG	20
GO:0043523	BP	GO:0043523	regulation of neuron apoptotic process	12/770	189/16778	0.160393	0.411384	0.320355	TOX3/TP63/CNTFR/BTG2/CORO1A/CCL2/APOE/C5AR1/NR4A2/HMOX1/SOD2/NR4A3	12
GO:0003333	BP	GO:0003333	amino acid transmembrane transport	6/770	80/16778	0.160909	0.412478	0.321207	ATP1A2/SLC38A4/SLC7A10/SLC38A11/SLC7A5/SLC16A10	6
GO:0051145	BP	GO:0051145	smooth muscle cell differentiation	5/770	63/16778	0.162175	0.415494	0.323555	FGFR2/OLFM2/KIT/ADM/MIR21	5
GO:0099003	BP	GO:0099003	vesicle-mediated transport in synapse	9/770	134/16778	0.163013	0.416712	0.324504	SYT2/SYT1/KIF5C/SH3GL2/TC2N/C2CD4B/DOC2B/STX11/SYTL3	9
GO:0030148	BP	GO:0030148	sphingolipid biosynthetic process	7/770	98/16778	0.163472	0.416712	0.324504	ST6GALNAC5/B4GALT6/PLPP2/CYR61/ST8SIA6/P2RX1/ST8SIA4	7
GO:0034766	BP	GO:0034766	negative regulation of ion transmembrane transport	7/770	98/16778	0.163472	0.416712	0.324504	ATP1A2/KCNE2/TRDN/CASQ2/HAMP/MMP9/CLIC2	7
GO:0001977	BP	GO:0001977	renal system process involved in regulation of blood volume	2/770	16/16778	0.165442	0.416712	0.324504	CYP4A11/GJA5	2
GO:0003159	BP	GO:0003159	morphogenesis of an endothelium	2/770	16/16778	0.165442	0.416712	0.324504	MIR21/CXCL10	2
GO:0006586	BP	GO:0006586	indolalkylamine metabolic process	2/770	16/16778	0.165442	0.416712	0.324504	KYNU/IDO1	2
GO:0010042	BP	GO:0010042	response to manganese ion	2/770	16/16778	0.165442	0.416712	0.324504	FIBIN/PTGS2	2
GO:0032225	BP	GO:0032225	regulation of synaptic transmission, dopaminergic	2/770	16/16778	0.165442	0.416712	0.324504	PTGS2/ARRB2	2
GO:0032682	BP	GO:0032682	negative regulation of chemokine production	2/770	16/16778	0.165442	0.416712	0.324504	MEFV/IL6	2
GO:0035970	BP	GO:0035970	peptidyl-threonine dephosphorylation	2/770	16/16778	0.165442	0.416712	0.324504	DUSP5/DUSP1	2
GO:0042268	BP	GO:0042268	regulation of cytolysis	2/770	16/16778	0.165442	0.416712	0.324504	LILRB1/PF4	2
GO:0048535	BP	GO:0048535	lymph node development	2/770	16/16778	0.165442	0.416712	0.324504	RIPK3/IL7R	2
GO:0051127	BP	GO:0051127	positive regulation of actin nucleation	2/770	16/16778	0.165442	0.416712	0.324504	WIPF3/WAS	2
GO:0051447	BP	GO:0051447	negative regulation of meiotic cell cycle	2/770	16/16778	0.165442	0.416712	0.324504	LIF/DUSP1	2
GO:0060841	BP	GO:0060841	venous blood vessel development	2/770	16/16778	0.165442	0.416712	0.324504	PROX1/EFNB2	2
GO:0061050	BP	GO:0061050	regulation of cell growth involved in cardiac muscle cell development	2/770	16/16778	0.165442	0.416712	0.324504	HAMP/EDN1	2
GO:0061154	BP	GO:0061154	endothelial tube morphogenesis	2/770	16/16778	0.165442	0.416712	0.324504	MIR21/CXCL10	2
GO:0061298	BP	GO:0061298	retina vasculature development in camera-type eye	2/770	16/16778	0.165442	0.416712	0.324504	COL4A1/ARHGEF15	2
GO:0061323	BP	GO:0061323	cell proliferation involved in heart morphogenesis	2/770	16/16778	0.165442	0.416712	0.324504	EYA1/PIM1	2
GO:0061687	BP	GO:0061687	detoxification of inorganic compound	2/770	16/16778	0.165442	0.416712	0.324504	MT1H/MT1G	2
GO:0071071	BP	GO:0071071	regulation of phospholipid biosynthetic process	2/770	16/16778	0.165442	0.416712	0.324504	FPR2/ADGRF5	2
GO:0071243	BP	GO:0071243	cellular response to arsenic-containing substance	2/770	16/16778	0.165442	0.416712	0.324504	ATF3/HMOX1	2
GO:0072224	BP	GO:0072224	metanephric glomerulus development	2/770	16/16778	0.165442	0.416712	0.324504	LGR4/EGR1	2
GO:0072283	BP	GO:0072283	metanephric renal vesicle morphogenesis	2/770	16/16778	0.165442	0.416712	0.324504	GREM1/LIF	2
GO:0097320	BP	GO:0097320	plasma membrane tubulation	2/770	16/16778	0.165442	0.416712	0.324504	SGIP1/BIN2	2
GO:0097501	BP	GO:0097501	stress response to metal ion	2/770	16/16778	0.165442	0.416712	0.324504	MT1H/MT1G	2
GO:1900017	BP	GO:1900017	positive regulation of cytokine production involved in inflammatory response	2/770	16/16778	0.165442	0.416712	0.324504	GBP5/MIR21	2
GO:1900151	BP	GO:1900151	regulation of nuclear-transcribed mRNA catabolic process, deadenylation-dependent decay	2/770	16/16778	0.165442	0.416712	0.324504	BTG2/ZFP36	2
GO:1900153	BP	GO:1900153	positive regulation of nuclear-transcribed mRNA catabolic process, deadenylation-dependent decay	2/770	16/16778	0.165442	0.416712	0.324504	BTG2/ZFP36	2
GO:2000136	BP	GO:2000136	regulation of cell proliferation involved in heart morphogenesis	2/770	16/16778	0.165442	0.416712	0.324504	EYA1/PIM1	2
GO:2000269	BP	GO:2000269	regulation of fibroblast apoptotic process	2/770	16/16778	0.165442	0.416712	0.324504	TP63/PIK3CG	2
GO:0051098	BP	GO:0051098	regulation of binding	20/770	344/16778	0.165812	0.417417	0.325053	TNKS/PYHIN1/SORL1/CARD16/ARRB2/CSF3/TMC8/CCL23/BCL3/APOE/PLAUR/MMP9/SLPI/HMOX1/LIF/GZMA/ADRB2/IRF4/PIM2/CLIC2	20
GO:0001889	BP	GO:0001889	liver development	9/770	135/16778	0.168071	0.41953	0.326698	DBP/RGN/PROX1/UCP2/HAMP/CEACAM1/SULF2/HMOX1/TNFAIP3	9
GO:0007528	BP	GO:0007528	neuromuscular junction development	4/770	47/16778	0.168098	0.41953	0.326698	CACNB4/MUSK/COL4A1/SHANK3	4
GO:0010828	BP	GO:0010828	positive regulation of glucose transmembrane transport	4/770	47/16778	0.168098	0.41953	0.326698	ITLN1/C3/NR4A3/MIR223	4
GO:0060338	BP	GO:0060338	regulation of type I interferon-mediated signaling pathway	4/770	47/16778	0.168098	0.41953	0.326698	PTPN6/NLRC5/MIR21/ZBP1	4
GO:0070671	BP	GO:0070671	response to interleukin-12	4/770	47/16778	0.168098	0.41953	0.326698	LCP1/STAT4/LMNB1/SOD2	4
GO:2000351	BP	GO:2000351	regulation of endothelial cell apoptotic process	4/770	47/16778	0.168098	0.41953	0.326698	ICAM1/TNFAIP3/TEK/MIR126	4
GO:2000649	BP	GO:2000649	regulation of sodium ion transmembrane transporter activity	4/770	47/16778	0.168098	0.41953	0.326698	ATP1A2/ATP1B1/FXYD5/GLRX	4
GO:0002711	BP	GO:0002711	positive regulation of T cell mediated immunity	3/770	31/16778	0.168465	0.41953	0.326698	IL1B/IL6/SASH3	3
GO:0002756	BP	GO:0002756	MyD88-independent toll-like receptor signaling pathway	3/770	31/16778	0.168465	0.41953	0.326698	BIRC3/CD14/LY96	3
GO:0006335	BP	GO:0006335	DNA replication-dependent nucleosome assembly	3/770	31/16778	0.168465	0.41953	0.326698	HIST1H4D/HIST1H3B/HIST1H3I	3
GO:0021772	BP	GO:0021772	olfactory bulb development	3/770	31/16778	0.168465	0.41953	0.326698	ERBB4/ROBO2/EOMES	3
GO:0034723	BP	GO:0034723	DNA replication-dependent nucleosome organization	3/770	31/16778	0.168465	0.41953	0.326698	HIST1H4D/HIST1H3B/HIST1H3I	3
GO:0035115	BP	GO:0035115	embryonic forelimb morphogenesis	3/770	31/16778	0.168465	0.41953	0.326698	TP63/OSR2/RSPO2	3
GO:0046627	BP	GO:0046627	negative regulation of insulin receptor signaling pathway	3/770	31/16778	0.168465	0.41953	0.326698	PTPRE/SOCS3/IL1B	3
GO:0071353	BP	GO:0071353	cellular response to interleukin-4	3/770	31/16778	0.168465	0.41953	0.326698	CORO1A/NFIL3/IL2RG	3
GO:0072604	BP	GO:0072604	interleukin-6 secretion	3/770	31/16778	0.168465	0.41953	0.326698	PTPN22/IL1B/TLR8	3
GO:0090504	BP	GO:0090504	epiboly	3/770	31/16778	0.168465	0.41953	0.326698	CYR61/CD44/CEACAM1	3
GO:0097484	BP	GO:0097484	dendrite extension	3/770	31/16778	0.168465	0.41953	0.326698	SYT2/SYT1/SH3GL2	3
GO:1903053	BP	GO:1903053	regulation of extracellular matrix organization	3/770	31/16778	0.168465	0.41953	0.326698	DPP4/FAP/HAS2	3
GO:2001038	BP	GO:2001038	regulation of cellular response to drug	3/770	31/16778	0.168465	0.41953	0.326698	GPR37/MIR21/NR4A3	3
GO:0002312	BP	GO:0002312	B cell activation involved in immune response	5/770	64/16778	0.169762	0.4214	0.328154	GPR183/PLCG2/BCL3/GAPT/CD180	5
GO:0045454	BP	GO:0045454	cell redox homeostasis	5/770	64/16778	0.169762	0.4214	0.328154	NCF2/SLC11A1/NCF4/GLRX/CYBB	5
GO:0050688	BP	GO:0050688	regulation of defense response to virus	5/770	64/16778	0.169762	0.4214	0.328154	AIM2/BIRC3/LILRB1/IL1B/TNFAIP3	5
GO:0050891	BP	GO:0050891	multicellular organismal water homeostasis	5/770	64/16778	0.169762	0.4214	0.328154	TP63/CYP4A11/ADCY4/AQP1/HAS2	5
GO:0070373	BP	GO:0070373	negative regulation of ERK1 and ERK2 cascade	5/770	64/16778	0.169762	0.4214	0.328154	ATF3/MIR21/LIF/DUSP1/LYN	5
GO:1901616	BP	GO:1901616	organic hydroxy compound catabolic process	5/770	64/16778	0.169762	0.4214	0.328154	SULT1C4/MOXD1/CYP4A11/APOE/SULT1B1	5
GO:0043534	BP	GO:0043534	blood vessel endothelial cell migration	10/770	154/16778	0.17073	0.423574	0.329847	PTGS2/NR4A1/EFNB2/GREM1/APOE/SOX18/HMOX1/ANGPT2/MIR126/SRPX2	10
GO:0051962	BP	GO:0051962	positive regulation of nervous system development	27/770	485/16778	0.173836	0.431049	0.335668	PLPPR5/SYT2/LRRTM3/CNTN1/SYT1/NRXN1/ROBO2/KIT/EFNA5/LRRTM2/BEND6/BMP5/VWC2/LRRN3/VLDLR/NAP1L2/S100A9/PROX1/PLXNC1/APOE/CXCR4/SHANK3/LIF/TLR2/LYN/SEMA4D/SRPX2	27
GO:0050810	BP	GO:0050810	regulation of steroid biosynthetic process	6/770	82/16778	0.174275	0.431908	0.336337	NR1D1/BMP5/PROX1/APOE/IL1B/EGR1	6
GO:0046545	BP	GO:0046545	development of primary female sexual characteristics	7/770	100/16778	0.175551	0.434622	0.338451	PGR/ROBO2/KIT/ARRB2/ICAM1/ADAMTS1/INHBA	7
GO:2001257	BP	GO:2001257	regulation of cation channel activity	10/770	155/16778	0.175558	0.434622	0.338451	CACNB4/KCNE2/TRDN/CASQ2/CTSS/PLCG2/MMP9/SHANK3/ADRB2/CLIC2	10
GO:0042982	BP	GO:0042982	amyloid precursor protein metabolic process	4/770	48/16778	0.177204	0.437752	0.340888	LRRTM3/SORL1/APOE/LYN	4
GO:0010594	BP	GO:0010594	regulation of endothelial cell migration	12/770	193/16778	0.177409	0.437752	0.340888	PROX1/PTGS2/MIR21/APOE/CEACAM1/HMOX1/CXCL13/EDN1/ANGPT2/TEK/MIR126/SRPX2	12
GO:0007585	BP	GO:0007585	respiratory gaseous exchange	5/770	65/16778	0.177485	0.437752	0.340888	ATP1A2/NR4A2/CSF2RB/EDNRA/EDN1	5
GO:0009247	BP	GO:0009247	glycolipid biosynthetic process	5/770	65/16778	0.177485	0.437752	0.340888	ST6GALNAC5/B4GALT6/ST8SIA6/PLAUR/ST8SIA4	5
GO:0030500	BP	GO:0030500	regulation of bone mineralization	5/770	65/16778	0.177485	0.437752	0.340888	OSR2/SRGN/GREM1/CCR1/ADRB2	5
GO:0030858	BP	GO:0030858	positive regulation of epithelial cell differentiation	5/770	65/16778	0.177485	0.437752	0.340888	CDH5/MIR21/CLDN5/LIF/SFRP4	5
GO:0033619	BP	GO:0033619	membrane protein proteolysis	5/770	65/16778	0.177485	0.437752	0.340888	TNFRSF1B/CTSH/APOE/IL1B/TIMP4	5
GO:0008038	BP	GO:0008038	neuron recognition	3/770	32/16778	0.179977	0.441376	0.34371	CNTN4/ROBO2/GAP43	3
GO:0021988	BP	GO:0021988	olfactory lobe development	3/770	32/16778	0.179977	0.441376	0.34371	ERBB4/ROBO2/EOMES	3
GO:0043171	BP	GO:0043171	peptide catabolic process	3/770	32/16778	0.179977	0.441376	0.34371	TRHDE/CTSH/ANPEP	3
GO:0045923	BP	GO:0045923	positive regulation of fatty acid metabolic process	3/770	32/16778	0.179977	0.441376	0.34371	RGN/PTGS2/NR4A3	3
GO:0060603	BP	GO:0060603	mammary gland duct morphogenesis	3/770	32/16778	0.179977	0.441376	0.34371	FGFR2/PGR/AREG	3
GO:0071526	BP	GO:0071526	semaphorin-plexin signaling pathway	3/770	32/16778	0.179977	0.441376	0.34371	SEMA3D/PLXNC1/SEMA4D	3
GO:1901976	BP	GO:1901976	regulation of cell cycle checkpoint	3/770	32/16778	0.179977	0.441376	0.34371	PROX1/MIR21/DUSP1	3
GO:1902742	BP	GO:1902742	apoptotic process involved in development	3/770	32/16778	0.179977	0.441376	0.34371	ROBO2/CYR61/SPI1	3
GO:1902893	BP	GO:1902893	regulation of pri-miRNA transcription by RNA polymerase II	3/770	32/16778	0.179977	0.441376	0.34371	SPI1/FOS/LILRB4	3
GO:2000273	BP	GO:2000273	positive regulation of signaling receptor activity	3/770	32/16778	0.179977	0.441376	0.34371	GREM1/SHANK3/ADRB2	3
GO:0042475	BP	GO:0042475	odontogenesis of dentin-containing tooth	6/770	83/16778	0.181125	0.441376	0.34371	MMP20/WDR72/TP63/RSPO2/CSF3R/ADM	6
GO:0046364	BP	GO:0046364	monosaccharide biosynthetic process	6/770	83/16778	0.181125	0.441376	0.34371	NR1D1/RGN/ATF3/CHST15/SDS/SIK1	6
GO:0008630	BP	GO:0008630	intrinsic apoptotic signaling pathway in response to DNA damage	7/770	101/16778	0.18173	0.441376	0.34371	TP63/TNFRSF1B/CD44/ZNF385A/BCL2A1/BCL3/HMOX1	7
GO:0002374	BP	GO:0002374	cytokine secretion involved in immune response	2/770	17/16778	0.182102	0.441376	0.34371	LILRB1/TLR2	2
GO:0010002	BP	GO:0010002	cardioblast differentiation	2/770	17/16778	0.182102	0.441376	0.34371	GREM1/EOMES	2
GO:0010829	BP	GO:0010829	negative regulation of glucose transmembrane transport	2/770	17/16778	0.182102	0.441376	0.34371	IL1B/MZB1	2
GO:0010888	BP	GO:0010888	negative regulation of lipid storage	2/770	17/16778	0.182102	0.441376	0.34371	IL6/ABCA1	2
GO:0021756	BP	GO:0021756	striatum development	2/770	17/16778	0.182102	0.441376	0.34371	SHANK3/INHBA	2
GO:0032460	BP	GO:0032460	negative regulation of protein oligomerization	2/770	17/16778	0.182102	0.441376	0.34371	SORL1/TMC8	2
GO:0032717	BP	GO:0032717	negative regulation of interleukin-8 production	2/770	17/16778	0.182102	0.441376	0.34371	PTPN22/BCL3	2
GO:0036315	BP	GO:0036315	cellular response to sterol	2/770	17/16778	0.182102	0.441376	0.34371	INHBA/ABCA1	2
GO:0043174	BP	GO:0043174	nucleoside salvage	2/770	17/16778	0.182102	0.441376	0.34371	CDA/TYMP	2
GO:0043651	BP	GO:0043651	linoleic acid metabolic process	2/770	17/16778	0.182102	0.441376	0.34371	GSTA1/ACSL1	2
GO:0045653	BP	GO:0045653	negative regulation of megakaryocyte differentiation	2/770	17/16778	0.182102	0.441376	0.34371	HIST1H4D/PF4	2
GO:0046641	BP	GO:0046641	positive regulation of alpha-beta T cell proliferation	2/770	17/16778	0.182102	0.441376	0.34371	CD3E/RASAL3	2
GO:0051023	BP	GO:0051023	regulation of immunoglobulin secretion	2/770	17/16778	0.182102	0.441376	0.34371	IL6/IL33	2
GO:0055119	BP	GO:0055119	relaxation of cardiac muscle	2/770	17/16778	0.182102	0.441376	0.34371	ATP1A2/ATP1B1	2
GO:0060572	BP	GO:0060572	morphogenesis of an epithelial bud	2/770	17/16778	0.182102	0.441376	0.34371	FGFR2/TP63	2
GO:0070977	BP	GO:0070977	bone maturation	2/770	17/16778	0.182102	0.441376	0.34371	GREM1/SEMA4D	2
GO:0071380	BP	GO:0071380	cellular response to prostaglandin E stimulus	2/770	17/16778	0.182102	0.441376	0.34371	PRKAA2/PTGER4	2
GO:0099068	BP	GO:0099068	postsynapse assembly	2/770	17/16778	0.182102	0.441376	0.34371	NRXN1/SHANK3	2
GO:1900273	BP	GO:1900273	positive regulation of long-term synaptic potentiation	2/770	17/16778	0.182102	0.441376	0.34371	NRGN/SHANK3	2
GO:1901741	BP	GO:1901741	positive regulation of myoblast fusion	2/770	17/16778	0.182102	0.441376	0.34371	CD53/CXCL9	2
GO:0061008	BP	GO:0061008	hepaticobiliary system development	9/770	138/16778	0.183675	0.444955	0.346497	DBP/RGN/PROX1/UCP2/HAMP/CEACAM1/SULF2/HMOX1/TNFAIP3	9
GO:0001895	BP	GO:0001895	retina homeostasis	5/770	66/16778	0.185337	0.448044	0.348903	USH1C/LYZ/IGHA1/IGKC/JCHAIN	5
GO:0050795	BP	GO:0050795	regulation of behavior	5/770	66/16778	0.185337	0.448044	0.348903	PER3/NRXN1/SGIP1/APOE/NR4A3	5
GO:0051705	BP	GO:0051705	multi-organism behavior	5/770	66/16778	0.185337	0.448044	0.348903	NRXN1/CNTFR/GRPR/TACR1/SHANK3	5
GO:0055021	BP	GO:0055021	regulation of cardiac muscle tissue growth	5/770	66/16778	0.185337	0.448044	0.348903	FGFR2/ERBB4/HAMP/EDN1/PIM1	5
GO:0000768	BP	GO:0000768	syncytium formation by plasma membrane fusion	4/770	49/16778	0.186472	0.449613	0.350125	CD53/CXCL9/CXCL10/CD109	4
GO:0036092	BP	GO:0036092	phosphatidylinositol-3-phosphate biosynthetic process	4/770	49/16778	0.186472	0.449613	0.350125	FGFR2/PIK3CD/PIK3C2B/PIK3CG	4
GO:0046579	BP	GO:0046579	positive regulation of Ras protein signal transduction	4/770	49/16778	0.186472	0.449613	0.350125	GPR65/GPR4/P2RY10/P2RY8	4
GO:0050885	BP	GO:0050885	neuromuscular process controlling balance	4/770	49/16778	0.186472	0.449613	0.350125	USH1C/NRXN1/TNR/NR4A3	4
GO:2001238	BP	GO:2001238	positive regulation of extrinsic apoptotic signaling pathway	4/770	49/16778	0.186472	0.449613	0.350125	G0S2/ATF3/TNFSF10/INHBA	4
GO:0001823	BP	GO:0001823	mesonephros development	7/770	102/16778	0.187999	0.45278	0.352591	FGFR2/LGR4/ROBO2/OSR2/EYA1/CALB1/GREM1	7
GO:0046620	BP	GO:0046620	regulation of organ growth	7/770	102/16778	0.187999	0.45278	0.352591	FGFR2/ERBB4/PROX1/HAMP/EDN1/PIM1/SASH3	7
GO:0032410	BP	GO:0032410	negative regulation of transporter activity	6/770	84/16778	0.188079	0.45278	0.352591	ATP1A2/KCNE2/TRDN/CASQ2/MMP9/CLIC2	6
GO:0016202	BP	GO:0016202	regulation of striated muscle tissue development	9/770	139/16778	0.189015	0.45456	0.353977	FGFR2/ERBB4/NR1D2/EFNB2/GREM1/ARRB2/HAMP/EDN1/PIM1	9
GO:0072073	BP	GO:0072073	kidney epithelium development	9/770	139/16778	0.189015	0.45456	0.353977	FGFR2/LGR4/ROBO2/EYA1/CALB1/EFNB2/GREM1/CXCR2/LIF	9
GO:0007266	BP	GO:0007266	Rho protein signal transduction	12/770	196/16778	0.190719	0.457907	0.356583	ARHGDIB/GPR65/ARHGEF15/VAV1/APOE/GPR4/RAC2/ARAP2/ABCA1/WAS/P2RY10/P2RY8	12
GO:0001569	BP	GO:0001569	branching involved in blood vessel morphogenesis	3/770	33/16778	0.191693	0.457907	0.356583	COL4A1/EDNRA/EDN1	3
GO:0002701	BP	GO:0002701	negative regulation of production of molecular mediator of immune response	3/770	33/16778	0.191693	0.457907	0.356583	LILRB1/HMOX1/IL33	3
GO:0003230	BP	GO:0003230	cardiac atrium development	3/770	33/16778	0.191693	0.457907	0.356583	CYR61/PROX1/GJA5	3
GO:0007190	BP	GO:0007190	activation of adenylate cyclase activity	3/770	33/16778	0.191693	0.457907	0.356583	ADCY4/EDNRA/ADRB2	3
GO:0019433	BP	GO:0019433	triglyceride catabolic process	3/770	33/16778	0.191693	0.457907	0.356583	APOE/PIK3CG/FABP4	3
GO:0032350	BP	GO:0032350	regulation of hormone metabolic process	3/770	33/16778	0.191693	0.457907	0.356583	BMP5/IL1B/EGR1	3
GO:0035909	BP	GO:0035909	aorta morphogenesis	3/770	33/16778	0.191693	0.457907	0.356583	EYA1/PROX1/EFNB2	3
GO:0046329	BP	GO:0046329	negative regulation of JNK cascade	3/770	33/16778	0.191693	0.457907	0.356583	PER1/PTPN22/MECOM	3
GO:0060674	BP	GO:0060674	placenta blood vessel development	3/770	33/16778	0.191693	0.457907	0.356583	CYR61/SOCS3/JUNB	3
GO:0098801	BP	GO:0098801	regulation of renal system process	3/770	33/16778	0.191693	0.457907	0.356583	GJA5/TACR1/EDN1	3
GO:1903587	BP	GO:1903587	regulation of blood vessel endothelial cell proliferation involved in sprouting angiogenesis	3/770	33/16778	0.191693	0.457907	0.356583	APLNR/HMOX1/MIR126	3
GO:1905332	BP	GO:1905332	positive regulation of morphogenesis of an epithelium	3/770	33/16778	0.191693	0.457907	0.356583	LGR4/GREM1/LIF	3
GO:0040014	BP	GO:0040014	regulation of multicellular organism growth	5/770	67/16778	0.193314	0.461124	0.359088	FGFR2/NPY1R/GHR/PLAC8/ADRB2	5
GO:1903201	BP	GO:1903201	regulation of oxidative stress-induced cell death	5/770	67/16778	0.193314	0.461124	0.359088	GPR37/MIR21/VNN1/SOD2/NR4A3	5
GO:0062012	BP	GO:0062012	regulation of small molecule metabolic process	26/770	472/16778	0.193339	0.461124	0.359088	PRKAA2/NR1D1/ACADL/KIT/BMP5/RGN/CDA/PROX1/PTAFR/PTGS2/ADM/IGFBP4/MIR21/APOE/APOC1/CEACAM1/PLEK/IL1B/SIK1/PF4/CXCL9/CXCL10/CXCL11/EGR1/HAS2/NR4A3	26
GO:0002064	BP	GO:0002064	epithelial cell development	12/770	197/16778	0.195255	0.465454	0.362461	PGR/TP63/BMP5/PROX1/F11R/ACTA2/CDH5/ICAM1/GPR4/IL1B/SOX18/CLDN5	12
GO:0071383	BP	GO:0071383	cellular response to steroid hormone stimulus	15/770	255/16778	0.195543	0.465535	0.362524	ATP1A2/PGR/THRA/PER1/NR1D1/NR1D2/TP63/NR4A1/ARRB2/ICAM1/ZFP36/NR4A2/EDN1/AQP1/NR4A3	15
GO:0032371	BP	GO:0032371	regulation of sterol transport	4/770	50/16778	0.195893	0.465535	0.362524	LIPG/APOE/APOC1/ABCA1	4
GO:0032374	BP	GO:0032374	regulation of cholesterol transport	4/770	50/16778	0.195893	0.465535	0.362524	LIPG/APOE/APOC1/ABCA1	4
GO:0035904	BP	GO:0035904	aorta development	4/770	50/16778	0.195893	0.465535	0.362524	LOXL1/EYA1/PROX1/EFNB2	4
GO:0046426	BP	GO:0046426	negative regulation of JAK-STAT cascade	4/770	50/16778	0.195893	0.465535	0.362524	LRRTM3/SOCS3/BCL3/LRRC15	4
GO:1904893	BP	GO:1904893	negative regulation of STAT cascade	4/770	50/16778	0.195893	0.465535	0.362524	LRRTM3/SOCS3/BCL3/LRRC15	4
GO:0048738	BP	GO:0048738	cardiac muscle tissue development	13/770	217/16778	0.198708	0.466669	0.363407	FGFR2/ERBB4/MYL3/BMP5/PROX1/GJA5/EFNB2/GREM1/ARRB2/HAMP/SIK1/EDN1/PIM1	13
GO:0000185	BP	GO:0000185	activation of MAPKKK activity	2/770	18/16778	0.198993	0.466669	0.363407	GADD45B/MAP4K1	2
GO:0001573	BP	GO:0001573	ganglioside metabolic process	2/770	18/16778	0.198993	0.466669	0.363407	ST8SIA6/ST8SIA4	2
GO:0001991	BP	GO:0001991	regulation of systemic arterial blood pressure by circulatory renin-angiotensin	2/770	18/16778	0.198993	0.466669	0.363407	GJA5/CPA3	2
GO:0002320	BP	GO:0002320	lymphoid progenitor cell differentiation	2/770	18/16778	0.198993	0.466669	0.363407	KIT/SPI1	2
GO:0003283	BP	GO:0003283	atrial septum development	2/770	18/16778	0.198993	0.466669	0.363407	CYR61/GJA5	2
GO:0006206	BP	GO:0006206	pyrimidine nucleobase metabolic process	2/770	18/16778	0.198993	0.466669	0.363407	CDA/TYMP	2
GO:0010544	BP	GO:0010544	negative regulation of platelet activation	2/770	18/16778	0.198993	0.466669	0.363407	APOE/CEACAM1	2
GO:0035338	BP	GO:0035338	long-chain fatty-acyl-CoA biosynthetic process	2/770	18/16778	0.198993	0.466669	0.363407	ACSL5/ACSL1	2
GO:0035743	BP	GO:0035743	CD4-positive, alpha-beta T cell cytokine production	2/770	18/16778	0.198993	0.466669	0.363407	IL18RAP/IL6	2
GO:0036303	BP	GO:0036303	lymph vessel morphogenesis	2/770	18/16778	0.198993	0.466669	0.363407	PROX1/SOX18	2
GO:0042454	BP	GO:0042454	ribonucleoside catabolic process	2/770	18/16778	0.198993	0.466669	0.363407	CDA/PNP	2
GO:0043011	BP	GO:0043011	myeloid dendritic cell differentiation	2/770	18/16778	0.198993	0.466669	0.363407	SPI1/IRF4	2
GO:0046475	BP	GO:0046475	glycerophospholipid catabolic process	2/770	18/16778	0.198993	0.466669	0.363407	APOC1/GPCPD1	2
GO:0048261	BP	GO:0048261	negative regulation of receptor-mediated endocytosis	2/770	18/16778	0.198993	0.466669	0.363407	LRRTM2/APOC1	2
GO:0048714	BP	GO:0048714	positive regulation of oligodendrocyte differentiation	2/770	18/16778	0.198993	0.466669	0.363407	CXCR4/TLR2	2
GO:0051238	BP	GO:0051238	sequestering of metal ion	2/770	18/16778	0.198993	0.466669	0.363407	S100A9/S100A8	2
GO:0051412	BP	GO:0051412	response to corticosterone	2/770	18/16778	0.198993	0.466669	0.363407	FOS/FOSB	2
GO:0060074	BP	GO:0060074	synapse maturation	2/770	18/16778	0.198993	0.466669	0.363407	NRXN1/ARHGEF15	2
GO:0070230	BP	GO:0070230	positive regulation of lymphocyte apoptotic process	2/770	18/16778	0.198993	0.466669	0.363407	CCL5/IDO1	2
GO:0070633	BP	GO:0070633	transepithelial transport	2/770	18/16778	0.198993	0.466669	0.363407	EDN1/AQP1	2
GO:0071371	BP	GO:0071371	cellular response to gonadotropin stimulus	2/770	18/16778	0.198993	0.466669	0.363407	EFNA5/INHBA	2
GO:0071731	BP	GO:0071731	response to nitric oxide	2/770	18/16778	0.198993	0.466669	0.363407	CCR7/AQP1	2
GO:0090330	BP	GO:0090330	regulation of platelet aggregation	2/770	18/16778	0.198993	0.466669	0.363407	CEACAM1/LYN	2
GO:1903861	BP	GO:1903861	positive regulation of dendrite extension	2/770	18/16778	0.198993	0.466669	0.363407	SYT2/SYT1	2
GO:1905063	BP	GO:1905063	regulation of vascular smooth muscle cell differentiation	2/770	18/16778	0.198993	0.466669	0.363407	KIT/MIR21	2
GO:1901861	BP	GO:1901861	regulation of muscle tissue development	9/770	141/16778	0.199895	0.468549	0.364871	FGFR2/ERBB4/NR1D2/EFNB2/GREM1/ARRB2/HAMP/EDN1/PIM1	9
GO:0051851	BP	GO:0051851	modification by host of symbiont morphology or physiology	5/770	68/16778	0.201409	0.471618	0.367261	CCL4/CCL5/APOE/PF4/AQP1	5
GO:0060411	BP	GO:0060411	cardiac septum morphogenesis	5/770	68/16778	0.201409	0.471618	0.367261	FGFR2/BMP5/CYR61/PROX1/GJA5	5
GO:0015672	BP	GO:0015672	monovalent inorganic cation transport	27/770	495/16778	0.201782	0.472253	0.367755	ATP1A2/ATP1B1/CNTN1/SLC38A4/KCNH5/ATP1B2/PER1/SLC38A11/KCNE2/SLC10A4/ASIC3/DPP6/KCNA3/CASQ2/GJA5/KCNN3/UCP2/ABCC9/C15orf48/MIR21/FXYD5/KCNJ15/SIK1/ADRB2/GLRX/AQP1/ATP6V0D2	27
GO:0045069	BP	GO:0045069	regulation of viral genome replication	6/770	86/16778	0.20229	0.473203	0.368495	PROX1/OASL/CCL5/TOP2A/SLPI/CXCL8	6
GO:0002251	BP	GO:0002251	organ or tissue specific immune response	3/770	34/16778	0.203595	0.474337	0.369378	IL6R/FFAR2/IL6	3
GO:0044331	BP	GO:0044331	cell-cell adhesion mediated by cadherin	3/770	34/16778	0.203595	0.474337	0.369378	CDH12/CDH5/CDH19	3
GO:0048333	BP	GO:0048333	mesodermal cell differentiation	3/770	34/16778	0.203595	0.474337	0.369378	FGFR2/EYA1/INHBA	3
GO:0061384	BP	GO:0061384	heart trabecula morphogenesis	3/770	34/16778	0.203595	0.474337	0.369378	BMP5/ADAMTS1/TEK	3
GO:0070670	BP	GO:0070670	response to interleukin-4	3/770	34/16778	0.203595	0.474337	0.369378	CORO1A/NFIL3/IL2RG	3
GO:1901099	BP	GO:1901099	negative regulation of signal transduction in absence of ligand	3/770	34/16778	0.203595	0.474337	0.369378	EYA1/IL1B/PF4	3
GO:1903523	BP	GO:1903523	negative regulation of blood circulation	3/770	34/16778	0.203595	0.474337	0.369378	ATP1A2/ADM/PIK3CG	3
GO:2001240	BP	GO:2001240	negative regulation of extrinsic apoptotic signaling pathway in absence of ligand	3/770	34/16778	0.203595	0.474337	0.369378	EYA1/IL1B/PF4	3
GO:0003206	BP	GO:0003206	cardiac chamber morphogenesis	8/770	123/16778	0.203933	0.474886	0.369805	FGFR2/MYL3/BMP5/CYR61/PROX1/GJA5/ADAMTS1/TEK	8
GO:0007269	BP	GO:0007269	neurotransmitter secretion	9/770	142/16778	0.205432	0.476993	0.371446	SYT2/SYT1/NRXN1/TC2N/C2CD4B/DOC2B/MCTP1/STX11/SYTL3	9
GO:0044344	BP	GO:0044344	cellular response to fibroblast growth factor stimulus	9/770	142/16778	0.205432	0.476993	0.371446	FGFR2/CD44/NR4A1/CCL2/CCL5/ZFP36/SULF2/CXCL8/CXCL13	9
GO:0099643	BP	GO:0099643	signal release from synapse	9/770	142/16778	0.205432	0.476993	0.371446	SYT2/SYT1/NRXN1/TC2N/C2CD4B/DOC2B/MCTP1/STX11/SYTL3	9
GO:0006949	BP	GO:0006949	syncytium formation	4/770	51/16778	0.205456	0.476993	0.371446	CD53/CXCL9/CXCL10/CD109	4
GO:0061178	BP	GO:0061178	regulation of insulin secretion involved in cellular response to glucose stimulus	4/770	51/16778	0.205456	0.476993	0.371446	NR1D1/NRXN1/EFNA5/UCP2	4
GO:0071320	BP	GO:0071320	cellular response to cAMP	4/770	51/16778	0.205456	0.476993	0.371446	PTAFR/AQP9/AQP1/PIK3CG	4
GO:0006813	BP	GO:0006813	potassium ion transport	14/770	238/16778	0.205686	0.477286	0.371674	ATP1A2/ATP1B1/KCNH5/ATP1B2/KCNE2/DPP6/KCNA3/CASQ2/GJA5/KCNN3/ABCC9/MIR21/KCNJ15/AQP1	14
GO:0014013	BP	GO:0014013	regulation of gliogenesis	7/770	105/16778	0.207318	0.480832	0.374436	GPR183/CXCR4/LIF/STAP1/TLR2/TNFRSF21/LYN	7
GO:0006814	BP	GO:0006814	sodium ion transport	13/770	219/16778	0.207559	0.481149	0.374682	ATP1A2/ATP1B1/CNTN1/SLC38A4/ATP1B2/PER1/SLC38A11/SLC10A4/ASIC3/FXYD5/SIK1/ADRB2/GLRX	13
GO:0030038	BP	GO:0030038	contractile actin filament bundle assembly	6/770	87/16778	0.209538	0.484703	0.37745	GPR65/ARHGEF15/MIR21/TACR1/PTGER4/WAS	6
GO:0043149	BP	GO:0043149	stress fiber assembly	6/770	87/16778	0.209538	0.484703	0.37745	GPR65/ARHGEF15/MIR21/TACR1/PTGER4/WAS	6
GO:0019674	BP	GO:0019674	NAD metabolic process	5/770	69/16778	0.209615	0.484703	0.37745	PTGS2/NNMT/PNP/KYNU/NAMPT	5
[truncated: 399 more rows]
