# Supplementary material for: Comprehensive analysis of an lncRNA-miRNA-mRNA competing endogenous RNA network in pulpitis
Source: PeerJ. 2019 Jun 17;7:e7135. doi: 10.7717/peerj.7135 (PMC6609876; doi:10.7717/peerj.7135)
Supplement: Supplemental Information 3 [file peerj-07-7135-s003.xlsx]

## Sheet: Sheet1
Sample	Ct/GAPDH	Ct/PVT1
N1	20.05	31.54
N1	20.13	31.17
N1	20.84	32.04
N2	24.84	34.06
N2	24.01	34.08
N2	24.56	34.95
N3	21.25	31.78
N3	21.52	31.41
N3	21.67	31.25
N4	21.44	33.42
N4	21.23	33.83
N4	21.75	33.73
D1	25.81	34.71
D1	26.13	37.85
D1	26.99	36.08
D2	26.55	34.94
D2	26.73	35.13
D2	26.42	35.37
D3	25.55	33.94
D3	25.31	34.58
D3	25.18	34.04
D4	26.89	35.09
D4	25.93	35.77
D4	26.42	35.86
